# Supplementary material for: Quantifying the Influence of Covalent Metal‐Ligand Bonding on Differing Reactivity of Trivalent Uranium and Lanthanide Complexes
Source: Angew Chem Int Ed Engl. 2022 Oct 12;61(45):e202211145. doi: 10.1002/anie.202211145 (PMC9828012; doi:10.1002/anie.202211145)
Supplement: Supplementary file 1 — Supporting Information [file ANIE-61-0-s005.xyz]

212
Energy = -5213.730455099
P    -2.9985670    0.5298685   -5.3212932 
P     2.9942494   -0.5282997    5.3298748 
P     2.9879480   -0.3875531   -5.3445564 
P    -2.9909110    0.3879321    5.3370340 
P     0.8872310    2.6932759    0.1377560 
P    -0.8786783   -2.6964683   -0.1397659 
C    -4.6412853    0.0153136   -4.5648044 
C     4.6389009   -0.0122828    4.5785738 
C    -5.0928392   -1.3389627   -5.1075613 
C     5.0871906    1.3425279    5.1226842 
H    -5.2623180   -1.3330817   -6.1817511 
H     5.2529252    1.3369367    6.1974642 
H    -6.0331116   -1.6204807   -4.6283951 
H     6.0288021    1.6249774    4.6467109 
H    -4.3629505   -2.1178213   -4.8906063 
H     4.3571928    2.1205743    4.9031655 
C    -5.7258834    1.0644336   -4.7806128 
C     5.7239177   -1.0602436    4.7980311 
H    -5.4087261    2.0511760   -4.4432461 
H     5.4087779   -2.0474398    4.4600855 
H    -6.6122013    0.7882448   -4.2053159 
H     6.6117063   -0.7833945    4.2253180 
H    -6.0322530    1.1403331   -5.8230279 
H     6.0272645   -1.1354490    5.8413825 
C    -4.4058055   -0.1353097   -3.0604560 
C     4.4081525    0.1378517    3.0734429 
H    -3.5663751   -0.7971018   -2.8432902 
H     3.5682982    0.7981960    2.8534400 
H    -5.2954843   -0.5736577   -2.6020987 
H     5.2985910    0.5776393    2.6179763 
H    -4.2125134    0.8198745   -2.5743960 
H     4.2180236   -0.8177057    2.5869056 
C    -3.1837889    1.2288273   -7.0535595 
C     3.1747980   -1.2272657    7.0626431 
C    -3.7074874    2.6621810   -7.0228651 
C     3.6998851   -2.6601408    7.0335475 
H    -4.7093583    2.7382547   -6.6067867 
H     4.7033647   -2.7352355    6.6211850 
H    -3.7473980    3.0517436   -8.0424667 
H     3.7363407   -3.0499389    8.0531995 
H    -3.0552059    3.3139345   -6.4437324 
H     3.0503348   -3.3123459    6.4518507 
C    -4.0822192    0.3519177   -7.9196395 
C     4.0696856   -0.3495880    7.9316245 
H    -3.7528992   -0.6872522   -7.9219862 
H     3.7393250    0.6892614    7.9330633 
H    -4.0496961    0.7101488   -8.9509184 
H     4.0343049   -0.7079789    8.9627503 
H    -5.1239671    0.3811905   -7.6031084 
H     5.1124381   -0.3777445    7.6183273 
C    -1.7813765    1.2393569   -7.6680826 
C     1.7704642   -1.2391402    7.6727110 
H    -1.0615872    1.7801178   -7.0527205 
H     1.0531655   -1.7805417    7.0550038 
H    -1.8244139    1.7370516   -8.6388412 
H     1.8108409   -1.7368093    8.6435934 
H    -1.3996761    0.2319658   -7.8249722 
H     1.3873441   -0.2320905    7.8284044 
C     3.0911937   -1.2424722   -7.0152075 
C    -3.0976235    1.2424935    7.0076422 
C     1.6801655   -1.2203502   -7.6081007 
C    -1.6879408    1.2195136    7.6036853 
H     0.9426299   -1.6677506   -6.9414174 
H    -0.9487854    1.6670786    6.9389514 
H     1.6776720   -1.7969225   -8.5351109 
H    -1.6873473    1.7954733    8.5310879 
H     1.3528059   -0.2085379   -7.8415663 
H    -1.3614735    0.2074290    7.8372237 
H     2.8370188   -3.2621814   -6.2446016 
H    -2.8404283    3.2623436    6.2385742 
H     3.7700451    0.5518007   -8.0497858 
H    -3.7795538   -0.5518002    8.0401272 
C     4.6710047    0.1077660   -4.6707203 
C    -4.6726874   -0.1067390    4.6594643 
C     5.6760729   -1.0348188   -4.7686408 
C    -5.6776795    1.0360502    4.7554321 
H     5.2957151   -1.9501970   -4.3155823 
H    -5.2961553    1.9514030    4.3032944 
C     5.2092870    1.3507623   -5.3752777 
C    -5.2129266   -1.3497526    5.3625183 
H     5.3876082    1.1945879   -6.4360600 
H    -5.3934425   -1.1937748    6.4229592 
H     6.1620554    1.6314790   -4.9214064 
H    -6.1648363   -1.6300103    4.9065701 
H     4.5301547    2.1953655   -5.2710336 
H    -4.5338860   -2.1945808    5.2595592 
C     4.4645660    0.4551962   -3.1938256 
C    -4.4629884   -0.4538570    3.1829398 
H     3.6863647    1.2067870   -3.0557903 
H    -3.6838723   -1.2048357    3.0465581 
H     5.3936701    0.8663434   -2.7930522 
H    -5.3909108   -0.8657256    2.7801303 
H     4.2001149   -0.4158738   -2.5958735 
H    -4.1978676    0.4174649    2.5856525 
C     2.4977007    3.5537025    0.5711441 
C    -2.4896524   -3.5582935   -0.5678193 
C     3.6008723    2.6106558    0.0803517 
C    -3.5920813   -2.6166632   -0.0726828 
H     3.4795574    1.5966121    0.4656339 
H    -3.4725360   -1.6018948   -0.4566342 
H     4.5707050    2.9798718    0.4213188 
H    -4.5626275   -2.9860183   -0.4114720 
H     3.6258098    2.5565759   -1.0068612 
H    -3.6139247   -2.5642966    1.0146268 
C     2.6443561    4.8911494   -0.1452928 
C    -2.6324428   -4.8959962    0.1489393 
H     2.4930598    4.7955611   -1.2203072 
H    -2.4777850   -4.8002433    1.2234786 
H     3.6537800    5.2764512    0.0132132 
H    -3.6419381   -5.2824150   -0.0062971 
H     1.9515419    5.6412265    0.2342844 
H    -1.9400177   -5.6453204   -0.2327812 
C     2.6520651    3.7460769    2.0773855 
C    -2.6487908   -3.7501215   -2.0736348 
H     1.8902829    4.3963657    2.5023011 
H    -1.8874481   -4.3990104   -2.5014839 
H     3.6242704    4.1996751    2.2850441 
H    -3.6209926   -4.2050621   -2.2783303 
H     2.6124580    2.7985994    2.6142882 
H    -2.6123504   -2.8022213   -2.6100675 
C    -0.6090551    3.8318674    0.2321789 
C     0.6183903   -3.8336228   -0.2381228 
C    -1.8484209    2.9302018    0.2518003 
C     1.8571443   -2.9312304   -0.2634107 
H    -1.8654205    2.2247543   -0.5800329 
H     1.8767734   -2.2244043    0.5671830 
H    -2.7385684    3.5570487    0.1665857 
H     2.7478673   -3.5575396   -0.1803824 
H    -1.9288851    2.3678716    1.1806692 
H     1.9340524   -2.3704401   -1.1934554 
C    -0.6057071    4.6770332    1.5010969 
C     0.6112935   -4.6802886   -1.5060264 
H    -0.5029293    4.0704851    2.4012251 
H     0.5053416   -4.0746628   -2.4064458 
H    -1.5560238    5.2097809    1.5778676 
H     1.5616595   -5.2125963   -1.5853404 
H     0.1840860    5.4276024    1.4966175 
H    -0.1780816   -5.4312307   -1.4982920 
C    -0.6944651    4.7347843   -0.9975967 
C     0.7086799   -4.7345549    0.9927259 
H     0.1737135    5.3796150   -1.1127788 
H    -0.1587539   -5.3796651    1.1121530 
H    -1.5709685    5.3787506   -0.9006600 
H     1.5852242   -5.3781732    0.8938969 
H    -0.8121529    4.1610945   -1.9160967 
H     0.8291850   -4.1591050    1.9098382 
B    -2.1982498    1.8774314   -4.1800186 
B     2.1986413   -1.8758495    4.1853587 
H    -2.8797008    2.8521886   -4.0328202 
H     2.8813752   -2.8499403    4.0397555 
H    -1.0999151    2.1656545   -4.6525421 
H     1.0989302   -2.1654512    4.6539788 
H    -2.0247142    1.3382962   -3.0943381 
H     2.0284312   -1.3357558    3.0995699 
B    -1.8597944   -1.0321850   -5.4160666 
B     1.8537111    1.0326858    5.4206834 
H    -1.7725414   -1.4791832   -4.2813135 
H     1.7698216    1.4792620    4.2854771 
H    -0.7637888   -0.6337541   -5.7758517 
H     0.7569892    0.6329864    5.7767324 
H    -2.2536307   -1.8676275   -6.1803758 
H     2.2438907    1.8686907    6.1862863 
B     1.9208617    1.2215505   -5.5374910 
B    -1.9256140   -1.2220817    5.5321092 
H     2.3585252    1.9698110   -6.3646995 
H    -2.3659367   -1.9698558    6.3583596 
H     1.8706667    1.7554289   -4.4390425 
H    -1.8742895   -1.7557837    4.4337426 
H     0.7977005    0.8696073   -5.8596988 
H    -0.8025662   -0.8718668    5.8565746 
B     2.1809522   -1.6253384   -4.0895993 
B    -2.1811195    1.6255685    4.0836127 
H     1.0644979   -1.9034020   -4.5227713 
H    -1.0653766    1.9033452    4.5185991 
H     2.0470598   -1.0219710   -3.0327944 
H    -2.0454556    1.0225225    3.0268025 
H     2.8336483   -2.6126128   -3.9024066 
H    -2.8332635    2.6130512    3.8955260 
B     0.9936345    2.1408656   -1.7041164 
B    -0.9782484   -2.1407523    1.7008210 
H     1.4360951    3.0242537   -2.3892672 
H    -1.4069891   -3.0247434    2.3939438 
H    -0.1709055    1.9287886   -1.9985868 
H     0.1866479   -1.9157434    1.9841855 
H     1.6481091    1.1142600   -1.8242134 
H    -1.6409041   -1.1193667    1.8217024 
B     0.6127305    1.3443003    1.4808598 
B    -0.6086643   -1.3464101   -1.4825619 
H     1.6019977    0.6706577    1.7206464 
H    -1.5987627   -0.6731610   -1.7197860 
H    -0.3006686    0.6005954    1.1864152 
H     0.3050191   -0.6024151   -1.1893314 
H     0.3139485    1.9417786    2.5038767 
H    -0.3115419   -1.9429463   -2.5066087 
C     4.0258003   -0.5044554   -7.9670767 
C     3.5281723   -2.6978312   -6.8681328 
C    -3.5335475    2.6980963    6.8600165 
C    -4.0346741    0.5045933    7.9571885 
H     6.5894993   -0.7577454   -4.2382375 
H     5.9579755   -1.2532325   -5.7979952 
H    -5.9616020    1.2543808    5.7842429 
H    -6.5900802    0.7592572    4.2231220 
H     3.9428222   -0.9429514   -8.9638826 
H     5.0702696   -0.5843539   -7.6685377 
H     4.5226127   -2.8013706   -6.4398793 
H     3.5459226   -3.1673146   -7.8541559 
H    -4.5267903    2.8022937    6.4291410 
H    -3.5536906    3.1671789    7.8461876 
H    -3.9536976    0.9427289    8.9543251 
H    -5.0784414    0.5850605    7.6563692 
Ce    0.0544548    0.1887712   -3.6122444 
Ce   -0.0543254   -0.1897725    3.6104795 
