# Supplementary material for: Quantifying the Influence of Covalent Metal‐Ligand Bonding on Differing Reactivity of Trivalent Uranium and Lanthanide Complexes
Source: Angew Chem Int Ed Engl. 2022 Oct 12;61(45):e202211145. doi: 10.1002/anie.202211145 (PMC9828012; doi:10.1002/anie.202211145)
Supplement: Supplementary file 2 — Supporting Information [file ANIE-61-0-s002.xyz]

106
Energy = -2606.851514615
P    -1.9792600   -2.8098868   -0.0110555 
P    -1.4507670    3.1290190   -0.0043513 
P     3.4316015   -0.3156247   -0.0004729 
C    -3.7243811   -2.8504306    0.6884702 
C    -1.4383348   -4.4817129   -0.6803389 
C    -3.1843483    3.4646000   -0.6528859 
C    -0.6126651    4.6836653    0.6391330 
C     4.6185697    0.9981813   -0.6346751 
C     4.3280578   -1.8305851    0.6620284 
B    -0.7552203   -2.3142547    1.4092122 
H     0.3399970   -2.1948747    0.8793861 
H    -1.1018176   -1.2193925    1.8411500 
H    -0.6901265   -3.1285711    2.2849694 
B    -1.9293721   -1.5132625   -1.4559573 
H    -2.7223949   -1.7460153   -2.3224963 
H    -2.1820148   -0.4266210   -0.9546866 
H    -0.7836325   -1.4812098   -1.8914705 
B    -1.5909481    1.8546058    1.4545624 
H    -2.0509679    0.8322162    0.9691851 
H    -0.4606567    1.6139905    1.8663681 
H    -2.3063279    2.2347024    2.3365308 
B    -0.3795840    2.4390294   -1.4698741 
H    -0.2222836    3.2431245   -2.3425927 
H     0.7070486    2.1348997   -0.9973708 
H    -0.9204292    1.4213912   -1.8884877 
B     2.4001152    0.4674811    1.4462090 
H     1.7593688    1.3843650    0.9544745 
H     1.6127512   -0.3770807    1.8601069 
H     3.0919815    0.8909246    2.3271978 
B     2.2981960   -0.8715315   -1.4760962 
H     2.9075341   -1.4089520   -2.3557744 
H     1.4764260   -1.6516402   -1.0165682 
H     1.7058950    0.1210729   -1.8834866 
C    -3.9831991    4.3489881    0.2989779 
H    -3.6076315    5.3703911    0.3384837 
H    -5.0176755    4.4018645   -0.0469004 
H    -3.9952254    3.9473652    1.3122893 
C    -3.1396872    4.0857546   -2.0473072 
H    -2.6347564    3.4339585   -2.7582826 
H    -4.1610003    4.2370075   -2.4027866 
H    -2.6398186    5.0510142   -2.0684085 
C    -3.8929306    2.1127052   -0.7574685 
H    -4.0627693    1.6649199    0.2199904 
H    -4.8655292    2.2605805   -1.2312506 
H    -3.3370439    1.4000702   -1.3670983 
C    -0.7734229    5.8513723   -0.3288722 
H    -1.7992342    6.2124908   -0.3828078 
H    -0.1570341    6.6861666    0.0109489 
H    -0.4478983    5.5906504   -1.3359294 
C    -1.1349731    5.0618758    2.0229849 
H    -0.5965009    5.9429560    2.3777271 
H    -2.1948740    5.3035570    2.0266896 
H    -0.9730476    4.2621235    2.7436342 
C     0.8782282    4.3637499    0.7633350 
H     1.3822445    5.2087310    1.2372098 
H     1.0628718    3.4842948    1.3810486 
H     1.3420502    4.2005404   -0.2077353 
C     3.2917498   -2.9511996    0.7613379 
H     2.9299439   -3.2583574   -0.2183246 
H     3.7545747   -3.8197163    1.2347806 
H     2.4320508   -2.6669117    1.3682863 
C     4.8876795   -1.5744913    2.0588675 
H     4.1005932   -1.3061418    2.7615603 
H     5.3630095   -2.4869252    2.4248636 
H     5.6355962   -0.7856431    2.0802696 
C     5.4359341   -2.2888505   -0.2810955 
H     6.2727128   -1.5929155   -0.3160581 
H     5.8302774   -3.2456672    0.0682170 
H     5.0683597   -2.4361626   -1.2964171 
C     5.7675406    1.2363454    0.3393088 
H     6.4490003    0.3893259    0.3987700 
H     6.3513452    2.0944124    0.0001119 
H     5.4080479    1.4593754    1.3438639 
C     5.1566946    0.6319747   -2.0155910 
H     5.8164219    1.4295996   -2.3641211 
H     5.7299549   -0.2914829   -2.0177104 
H     4.3526432    0.5259710   -2.7417366 
C     3.8217274    2.2978993   -0.7609658 
H     4.4526745    3.0544751   -1.2313902 
H     2.9333793    2.1809448   -1.3827758 
H     3.5098061    2.6801790    0.2095641 
C    -1.7754166   -5.6111154    0.2881467 
H    -2.8464158   -5.7899916    0.3688397 
H    -1.3225190   -6.5376341   -0.0713525 
H    -1.3827763   -5.4193643    1.2867228 
C    -2.0504751   -4.7539550   -2.0519802 
H    -1.7695691   -3.9887653   -2.7741413 
H    -1.6820680   -5.7128117   -2.4233737 
H    -3.1360396   -4.8078111   -2.0306439 
C     0.0826340   -4.4269702   -0.8366753 
H     0.5866951   -4.3613379    0.1257898 
H     0.4203985   -5.3408887   -1.3293735 
H     0.4070777   -3.5849700   -1.4487924 
C    -3.7441509   -3.4724079    2.0826657 
H    -4.7650685   -3.4488918    2.4701668 
H    -3.4152152   -4.5087621    2.0912752 
H    -3.1140770   -2.9178582    2.7761431 
C    -4.1902024   -1.3984427    0.8063097 
H    -4.3035939   -0.9272680   -0.1683874 
H    -5.1623727   -1.3789447    1.3030751 
H    -3.5065773   -0.7914503    1.4004559 
C    -4.6867808   -3.5858001   -0.2378985 
H    -4.4883370   -4.6551762   -0.2847809 
H    -5.7058438   -3.4646674    0.1351747 
H    -4.6581023   -3.1859565   -1.2517225 
Ce    0.0139261    0.0204530   -0.0280739 
