# Supplementary material for: Quantifying the Influence of Covalent Metal‐Ligand Bonding on Differing Reactivity of Trivalent Uranium and Lanthanide Complexes
Source: Angew Chem Int Ed Engl. 2022 Oct 12;61(45):e202211145. doi: 10.1002/anie.202211145 (PMC9828012; doi:10.1002/anie.202211145)
Supplement: Supplementary file 3 — Supporting Information [file ANIE-61-0-s011.xyz]

212
Energy = -5214.109548998
P    -2.9673707    0.5342329   -5.2166549 
P     2.9490346   -0.5303049    5.2490464 
P     2.9604041   -0.3715999   -5.2980449 
P    -2.9791515    0.3770166    5.2668230 
P     0.9094687    2.7107044    0.0966508 
P    -0.8752329   -2.7226761   -0.0981357 
C    -4.6406064    0.0612183   -4.4685038 
C     4.6302194   -0.0655787    4.5135279 
C    -5.1408750   -1.2832631   -5.0311042 
C     5.1263434    1.2830002    5.0698925 
H    -5.3229156   -1.2452689   -6.1074856 
H     5.2974619    1.2536348    6.1483667 
H    -6.0874024   -1.5418396   -4.5382881 
H     6.0780758    1.5365593    4.5845505 
H    -4.4235855   -2.0851177   -4.8350433 
H     4.4119400    2.0839485    4.8600664 
C    -5.6990514    1.1582927   -4.6763791 
C     5.6853276   -1.1619386    4.7412475 
H    -5.3409830    2.1313280   -4.3257857 
H     5.3296651   -2.1375659    4.3954614 
H    -6.5962794    0.8990708   -4.0992684 
H     6.5884696   -0.9085990    4.1707834 
H    -5.9975665    1.2497998   -5.7247801 
H     5.9734432   -1.2447715    5.7932726 
C    -4.4054684   -0.1092664   -2.9526214 
C     4.4106416    0.0919242    2.9938834 
H    -3.5851930   -0.8029013   -2.7487022 
H     3.5923647    0.7834120    2.7753472 
H    -5.3162550   -0.5201942   -2.4986356 
H     5.3259805    0.4991390    2.5457553 
H    -4.1767982    0.8430046   -2.4672645 
H     4.1871858   -0.8646408    2.5145743 
C    -3.1114260    1.2429125   -6.9627748 
C     3.0752084   -1.2272356    7.0011775 
C    -3.6123894    2.6997537   -6.9363520 
C     3.5743112   -2.6849018    6.9895315 
H    -4.6287734    2.7862338   -6.5459783 
H     4.5941794   -2.7754968    6.6093137 
H    -3.6122006    3.0916465   -7.9619182 
H     3.5639981   -3.0697276    8.0177258 
H    -2.9581558    3.3319128   -6.3294070 
H     2.9248393   -3.3203232    6.3808618 
C    -4.0174257    0.3774211   -7.8562888 
C     3.9735515   -0.3567282    7.8975703 
H    -3.7011796   -0.6705459   -7.8505244 
H     3.6592163    0.6917033    7.8807523 
H    -3.9545490    0.7453159   -8.8887030 
H     3.8994319   -0.7167868    8.9320043 
H    -5.0669308    0.4293408   -7.5519253 
H     5.0260524   -0.4126222    7.6044150 
C    -1.6853667    1.2322821   -7.5547851 
C     1.6433670   -1.2106466    7.5789538 
H    -0.9779050    1.7815402   -6.9270690 
H     0.9410623   -1.7618074    6.9470917 
H    -1.7129478    1.7170153   -8.5392617 
H     1.6601097   -1.6901771    8.5662139 
H    -1.3113855    0.2134250   -7.6844023 
H     1.2702261   -0.1903413    7.6993852 
C     3.0504020   -1.2654772   -6.9625367 
C    -3.0856055    1.2769552    6.9270639 
C     1.6040558   -1.3358508   -7.4987936 
C    -1.6449186    1.3475110    7.4783359 
H     0.9263279   -1.8164729   -6.7872278 
H    -0.9591079    1.8248439    6.7723099 
H     1.6033035   -1.9294609   -8.4221111 
H    -1.6532034    1.9443393    8.3995503 
H     1.2122905   -0.3418869   -7.7294864 
H    -1.2568470    0.3538924    7.7166319 
H     2.9461982   -3.2821032   -6.1186042 
H    -2.9701586    3.2902070    6.0766725 
H     3.5835721    0.5480525   -8.0699254 
H    -3.6330089   -0.5320025    8.0350991 
C     4.6459561    0.2158692   -4.6731628 
C    -4.6585086   -0.2122952    4.6271309 
C     5.7121569   -0.8890760   -4.7692797 
C    -5.7247849    0.8938190    4.7073832 
H     5.3776012   -1.8121734   -4.2853189 
H    -5.3843899    1.8145308    4.2229554 
C     5.1099745    1.4795628   -5.4228773 
C    -5.1311695   -1.4724284    5.3774376 
H     5.2773205    1.2989004   -6.4869387 
H    -5.3113753   -1.2864864    6.4384854 
H     6.0584369    1.8190856   -4.9864367 
H    -6.0742485   -1.8143960    4.9313460 
H     4.3798698    2.2876367   -5.3241097 
H    -4.3997655   -2.2807983    5.2915057 
C     4.4489177    0.5863624   -3.1873858 
C    -4.4462529   -0.5892752    3.1450839 
H     3.6385788    1.3094945   -3.0568961 
H    -3.6350376   -1.3133518    3.0261307 
H     5.3755151    1.0420157   -2.8150351 
H    -5.3691490   -1.0459997    2.7649651 
H     4.2278301   -0.2907507   -2.5738958 
H    -4.2181839    0.2850524    2.5301783 
C     2.5382322    3.5477662    0.5575320 
C    -2.4921906   -3.5828193   -0.5576980 
C     3.6332957    2.5610939    0.0928577 
C    -3.6010504   -2.6140102   -0.0882310 
H     3.4837694    1.5611351    0.5114620 
H    -3.4646571   -1.6094103   -0.5001206 
H     4.6106323    2.9283247    0.4315593 
H    -4.5729747   -2.9922391   -0.4303934 
H     3.6552075    2.4783895   -0.9967035 
H    -3.6251454   -2.5386725    1.0018135 
C     2.7348947    4.8846674   -0.1776833 
C    -2.6674410   -4.9242599    0.1746493 
H     2.5942169    4.7751187   -1.2572094 
H    -2.5259554   -4.8150055    1.2541246 
H     3.7591431    5.2390388   -0.0023534 
H    -3.6867925   -5.2931953    0.0009169 
H     2.0516582    5.6558313    0.1904297 
H    -1.9738394   -5.6845280   -0.1967059 
C     2.6687178    3.7572473    2.0772457 
C    -2.6223312   -3.7898991   -2.0777776 
H     1.9280588    4.4598428    2.4657436 
H    -1.8682541   -4.4755664   -2.4707690 
H     3.6654394    4.1632370    2.2948001 
H    -3.6110063   -4.2157682   -2.2940500 
H     2.5605296    2.8186791    2.6265647 
H    -2.5351838   -2.8472483   -2.6239470 
C    -0.5835689    3.8710875    0.1719783 
C     0.6340349   -3.8618793   -0.1725990 
C    -1.8346766    2.9627983    0.1406084 
C     1.8725076   -2.9362970   -0.1420002 
H    -1.8285648    2.2890690   -0.7217243 
H     1.8568097   -2.2614373    0.7193560 
H    -2.7232774    3.6020922    0.0609626 
H     2.7697830   -3.5632278   -0.0613727 
H    -1.9241569    2.3691455    1.0533778 
H     1.9539280   -2.3425567   -1.0555011 
C    -0.6099527    4.6986728    1.4689126 
C     0.6718744   -4.6898544   -1.4690231 
H    -0.5438084    4.0636989    2.3576103 
H     0.5980235   -4.0562669   -2.3580891 
H    -1.5607792    5.2445389    1.5197005 
H     1.6297470   -5.2233480   -1.5190944 
H     0.1967580    5.4373409    1.4984697 
H    -0.1251342   -5.4389826   -1.4986308 
C    -0.6273508    4.8035903   -1.0548661 
C     0.6908875   -4.7924782    1.0551537 
H     0.2366634    5.4705048   -1.1036501 
H    -0.1634409   -5.4716975    1.1043079 
H    -1.5291013    5.4259288   -0.9870946 
H     1.6014868   -5.4019131    0.9882357 
H    -0.6798895    4.2368077   -1.9882597 
H     0.7350742   -4.2241269    1.9880454 
B    -2.1361044    1.8687739   -4.0528793 
B     2.1261863   -1.8698146    4.0854687 
H    -2.7965491    2.8593491   -3.8896548 
H     2.7857315   -2.8628673    3.9339551 
H    -1.0287786    2.1335653   -4.5228978 
H     1.0133976   -2.1293527    4.5455806 
H    -1.9718216    1.2977499   -2.9737689 
H     1.9742915   -1.3038706    3.0017836 
B    -1.8512129   -1.0711849   -5.2681605 
B     1.8349325    1.0770043    5.2784605 
H    -1.7619239   -1.4603666   -4.1072491 
H     1.7579156    1.4578374    4.1138856 
H    -0.7425281   -0.7089376   -5.6473140 
H     0.7218886    0.7189356    5.6490161 
H    -2.2684598   -1.9362492   -5.9909034 
H     2.2461174    1.9468889    5.9989204 
B     1.8032117    1.1949749   -5.4928126 
B    -1.8241001   -1.1888869    5.4788141 
H     2.1667558    1.9532793   -6.3515860 
H    -2.1959320   -1.9436417    6.3371606 
H     1.7528257    1.7424451   -4.3960065 
H    -1.7630754   -1.7407839    4.3848762 
H     0.6881110    0.7614824   -5.7661193 
H    -0.7116557   -0.7542608    5.7612870 
B     2.2079889   -1.6114823   -3.9839392 
B    -2.2144139    1.6122795    3.9554414 
H     1.0872015   -1.9215715   -4.3932506 
H    -1.0979291    1.9249946    4.3739336 
H     2.0717087   -0.9739968   -2.9396841 
H    -2.0678716    0.9709860    2.9149922 
H     2.8876704   -2.5813811   -3.7825631 
H    -2.8930662    2.5807788    3.7439033 
B     1.0492719    2.1411498   -1.7534517 
B    -1.0225548   -2.1510886    1.7503182 
H     1.5929930    2.9931518   -2.4093378 
H    -1.5556626   -3.0073477    2.4094555 
H    -0.1160548    2.0096837   -2.1088889 
H     0.1411065   -2.0038877    2.1045515 
H     1.6307030    1.0631100   -1.8279107 
H    -1.6167968   -1.0797115    1.8208909 
B     0.5949843    1.3554529    1.4353419 
B    -0.5802328   -1.3639708   -1.4371989 
H     1.5838789    0.6798363    1.6882491 
H    -1.5760926   -0.6971461   -1.6844994 
H    -0.3172177    0.6124720    1.1202897 
H     0.3264662   -0.6131819   -1.1248591 
H     0.2760448    1.9544818    2.4590059 
H    -0.2602033   -1.9588975   -2.4628730 
C     3.9101695   -0.4925510   -7.9781763 
C     3.5770926   -2.7040019   -6.7993806 
C    -3.6087947    2.7154612    6.7530578 
C    -3.9570002    0.5087819    7.9363882 
H     6.6230872   -0.5492210   -4.2594712 
H     5.9797672   -1.1129283   -5.8062497 
H    -6.0029399    1.1223658    5.7405449 
H    -6.6306606    0.5524963    4.1896004 
H     3.8097599   -0.9681964   -8.9624568 
H     4.9715060   -0.5063453   -7.7130811 
H     4.6020593   -2.7345368   -6.4228466 
H     3.5643026   -3.1972043   -7.7801896 
H    -4.6297504    2.7457472    6.3657383 
H    -3.6055658    3.2123903    7.7320670 
H    -3.8660472    0.9876348    8.9200364 
H    -5.0155026    0.5233076    7.6602485 
Ce    0.0544552    0.1441608   -3.5328425 
Ce   -0.0567352   -0.1448705    3.5319662 
