# Supplementary material for: Quantifying the Influence of Covalent Metal‐Ligand Bonding on Differing Reactivity of Trivalent Uranium and Lanthanide Complexes
Source: Angew Chem Int Ed Engl. 2022 Oct 12;61(45):e202211145. doi: 10.1002/anie.202211145 (PMC9828012; doi:10.1002/anie.202211145)
Supplement: Supplementary file 4 — Supporting Information [file ANIE-61-0-s013.xyz]

106
Energy = -2607.040819335
P    -2.5135017   -2.3271203   -0.0393166 
P    -0.5097846    3.0495564    1.4744901 
P     3.0246463   -0.7229050   -1.4323129 
C    -3.8981852   -2.3963690    1.2491991 
C    -2.6670267   -3.6788635   -1.3552932 
C    -2.2135498    3.8565376    1.6417681 
C     0.8797577    4.1083569    2.2028116 
C     4.1964072    0.5924659   -2.1236226 
C     3.7008777   -2.4808322   -1.6196354 
B    -0.8002702   -2.5521865    0.8861629 
H     0.0660303   -2.3865128    0.0304855 
H    -0.7044623   -1.6433902    1.7121181 
H    -0.6693505   -3.6327106    1.3939956 
B    -2.5856064   -0.5837290   -0.9324669 
H    -3.6430910   -0.3571813   -1.4550578 
H    -2.3678581    0.2484577   -0.0547563 
H    -1.6572163   -0.5423313   -1.7408151 
B    -0.5380452    1.3342966    2.4231785 
H    -1.3739719    0.6450705    1.8436212 
H     0.5663029    0.8096282    2.2697504 
H    -0.8269591    1.4342973    3.5846675 
B    -0.1444807    2.7736585   -0.4315568 
H    -0.0414362    3.7971606   -1.0515738 
H     0.9119762    2.1482288   -0.4814611 
H    -1.0390789    2.0552343   -0.8800741 
B     2.7518094   -0.3704649    0.4767614 
H     2.2087535    0.7304423    0.5399166 
H     1.9606506   -1.2146696    0.8997132 
H     3.7721015   -0.3573722    1.1104543 
B     1.3254614   -0.6051266   -2.4023888 
H     1.4186579   -0.8837561   -3.5669363 
H     0.5693765   -1.3964363   -1.8439094 
H     0.8820375    0.5323735   -2.2377874 
C    -2.4501702    4.4053393    3.0598770 
H    -1.8212306    5.2736103    3.2764136 
H    -3.4964044    4.7265580    3.1444812 
H    -2.2686460    3.6402776    3.8213264 
C    -2.4085960    4.9696327    0.5943473 
H    -2.2897938    4.5828362   -0.4214809 
H    -3.4266128    5.3688462    0.6917131 
H    -1.7102226    5.7986417    0.7276630 
C    -3.2531527    2.7492183    1.3688757 
H    -3.2306669    1.9779802    2.1425623 
H    -4.2525979    3.2030425    1.3646488 
H    -3.0954763    2.2709100    0.3980322 
C     0.7785147    5.5755173    1.7492149 
H    -0.0838114    6.0848549    2.1890375 
H     1.6796046    6.1097831    2.0771644 
H     0.7160699    5.6546109    0.6593394 
C     0.9002798    4.0208658    3.7409722 
H     1.7538491    4.6016434    4.1143191 
H    -0.0052641    4.4270100    4.1967250 
H     1.0180263    2.9870945    4.0775271 
C     2.2042854    3.5240535    1.6683251 
H     3.0375977    4.0558073    2.1453626 
H     2.3051610    2.4600397    1.9015280 
H     2.2916218    3.6510729    0.5864801 
C     2.5138685   -3.4372974   -1.3791922 
H     1.7578773   -3.3438103   -2.1625611 
H     2.8902666   -4.4683156   -1.3859043 
H     2.0348887   -3.2591456   -0.4121299 
C     4.7811672   -2.7777124   -0.5619100 
H     4.3897107   -2.6486987    0.4509067 
H     5.1045574   -3.8209016   -0.6734495 
H     5.6618002   -2.1411283   -0.6710839 
C     4.2497643   -2.7350213   -3.0347174 
H     5.1655709   -2.1695964   -3.2297747 
H     4.4930890   -3.8008940   -3.1332297 
H     3.5108627   -2.4843348   -3.8022895 
C     5.6464041    0.3694683   -1.6588111 
H     6.0917258   -0.5220076   -2.1096692 
H     6.2522943    1.2318723   -1.9655688 
H     5.7093108    0.2822040   -0.5695859 
C     4.1270452    0.6472046   -3.6618606 
H     4.7778160    1.4581963   -4.0140866 
H     4.4645488   -0.2796784   -4.1306488 
H     3.1095166    0.8529150   -4.0054282 
C     3.7106347    1.9482136   -1.5694364 
H     4.3085927    2.7467376   -2.0271518 
H     2.6594899    2.1341528   -1.8082125 
H     3.8348284    2.0060654   -0.4852298 
C    -2.9468796   -5.0571659   -0.7302989 
H    -3.9483059   -5.1172038   -0.2946397 
H    -2.8828003   -5.8209242   -1.5161360 
H    -2.2114978   -5.3038699    0.0418868 
C    -3.7521429   -3.3275214   -2.3911249 
H    -3.5409829   -2.3710696   -2.8771650 
H    -3.7665033   -4.1079802   -3.1631340 
H    -4.7505174   -3.2738484   -1.9516010 
C    -1.3074646   -3.7420969   -2.0825393 
H    -0.5119534   -4.0865894   -1.4173522 
H    -1.3906567   -4.4520033   -2.9155529 
H    -1.0185015   -2.7707646   -2.4941869 
C    -3.6525051   -3.5229785    2.2710874 
H    -4.4483731   -3.4914535    3.0266127 
H    -3.6648255   -4.5147797    1.8138682 
H    -2.6935729   -3.3935437    2.7802712 
C    -3.8689180   -1.0484011    1.9997797 
H    -4.1412352   -0.2179048    1.3439864 
H    -4.5958913   -1.0907905    2.8210470 
H    -2.8848123   -0.8416291    2.4304167 
C    -5.2820308   -2.5567468    0.5950014 
H    -5.4119058   -3.5430176    0.1403535 
H    -6.0532373   -2.4459951    1.3682864 
H    -5.4558609   -1.7915789   -0.1680778 
Ce    0.0024072   -0.0016850    0.0056511 
