# Supplementary material for: Quantifying the Influence of Covalent Metal‐Ligand Bonding on Differing Reactivity of Trivalent Uranium and Lanthanide Complexes
Source: Angew Chem Int Ed Engl. 2022 Oct 12;61(45):e202211145. doi: 10.1002/anie.202211145 (PMC9828012; doi:10.1002/anie.202211145)
Supplement: Supplementary file 5 — Supporting Information [file ANIE-61-0-s008.xyz]

212
Energy = -4326.484209998
P     1.1347909   -2.6751091    5.3968698 
P    -1.1358912    2.6747158   -5.3974619 
P     5.4647177   -2.8094194    1.0059233 
P    -5.4644247    2.8096311   -1.0046535 
P    -0.8376552   -2.4916196   -1.3804382 
P     0.8386834    2.4923644    1.3798605 
C    -0.1376881   -1.6773665    6.3577191 
C     0.1363479    1.6765317   -6.3581822 
C     0.5276866   -0.7962203    7.4124104 
C    -0.5294652    0.7942122   -7.4116229 
H     1.0723987   -1.3648748    8.1621953 
H    -1.0748625    1.3620295   -8.1615556 
H    -0.2414459   -0.2207814    7.9322150 
H     0.2394890    0.2185213   -7.9314102 
H     1.2229719   -0.0898961    6.9606997 
H    -1.2242552    0.0881118   -6.9588210 
C    -1.1893126   -2.5744704    7.0021486 
C     1.1873533    2.5732604   -7.0041305 
H    -1.6390382   -3.2554441    6.2798031 
H     1.6373422    3.2550710   -6.2827359 
H    -1.9893654   -1.9555755    7.4139397 
H     1.9873236    1.9541368   -7.4157401 
H    -0.7852620   -3.1636709    7.8243683 
H     0.7826976    3.1615361   -7.8267175 
C    -0.8349256   -0.7595657    5.3491523 
C     0.8344873    0.7599109   -5.3491707 
H    -0.1223896   -0.1654303    4.7746812 
H     0.1224834    0.1662572   -4.7735356 
H    -1.4814123   -0.0634897    5.8884710 
H     1.4807074    0.0633721   -5.8882160 
H    -1.4540767   -1.3141790    4.6455864 
H     1.4540416    1.3153970   -4.6466469 
C     1.7683788   -4.1596724    6.3547747 
C    -1.7700604    4.1585888   -6.3559989 
C     0.7542991   -5.3012161    6.3443943 
C    -0.7559579    5.3001236   -6.3471429 
H    -0.1738846   -5.0491098    6.8511437 
H     0.1718775    5.0476225   -6.8543271 
H     1.1825778   -6.1658799    6.8563963 
H    -1.1845496    6.1644217   -6.8595025 
H     0.5068750   -5.6069024    5.3288866 
H    -0.5078472    5.6065577   -5.3320253 
C     2.1400059   -3.7915559    7.7871045 
C    -2.1426493    3.7893533   -7.7877928 
H     2.8285422   -2.9472212    7.8229958 
H    -2.8313398    2.9450941   -7.8225141 
H     2.6350400   -4.6418461    8.2616781 
H    -2.6378539    4.6393143   -8.2627760 
H     1.2683301   -3.5492541    8.3936661 
H    -1.2714060    3.5463786   -8.3947014 
C     3.0306331   -4.6363977    5.6327026 
C    -3.0318308    4.6358267   -5.6334034 
H     2.8456718   -4.8647654    4.5825348 
H    -2.8462085    4.8646757   -4.5834543 
H     3.3862395   -5.5528396    6.1077820 
H    -3.3875982    5.5520919   -6.1086979 
H     3.8316556   -3.9003195    5.6815802 
H    -3.8329853    3.8998276   -5.6814205 
C     6.9900001   -2.8715839    2.0990414 
C    -6.9902276    2.8715929   -2.0970780 
C     6.4901989   -2.8853495    3.5460622 
C    -6.4911855    2.8861836   -3.5443458 
H     5.8318765   -2.0443642    3.7668267 
H    -5.8325064    2.0456582   -3.7658006 
H     7.3481080   -2.8158106    4.2176054 
H    -7.3494148    2.8164430   -4.2154591 
H     5.9542271   -3.8035749    3.7811886 
H    -5.9558617    3.8048136   -3.7793770 
H     7.3250682   -0.7207650    2.1418175 
H    -7.3244540    0.7206818   -2.1410444 
H     7.1974846   -5.0366602    1.9447340 
H    -7.1987321    5.0365154   -1.9418419 
C     5.8254997   -3.2749261   -0.7766715 
C    -5.8245494    3.2749302    0.7781239 
C     7.0492015   -2.5436563   -1.3174015 
C    -7.0476232    2.5430545    1.3194570 
H     6.9733096   -1.4658035   -1.1743397 
H    -6.9711198    1.4652199    1.1765778 
C     5.9948913   -4.7845768   -0.9329471 
C    -5.9945349    4.7845023    0.9345848 
H     6.8529017   -5.1739143   -0.3911576 
H    -6.8531176    5.1734621    0.3934423 
H     6.1411946   -5.0200238   -1.9893470 
H    -6.1401848    5.0198471    1.9910978 
H     5.1122569   -5.3228754   -0.5911445 
H    -5.1123991    5.3232347    0.5921677 
C     4.6005144   -2.8500831   -1.5911278 
C    -4.5989735    2.8506023    1.5919526 
H     3.6775428   -3.2708269   -1.1893699 
H    -3.6763767    3.2716546    1.1896653 
H     4.7096137   -3.2150183   -2.6145140 
H    -4.7076468    3.2155757    2.6153691 
H     4.4856845   -1.7682989   -1.6323098 
H    -4.4837128    1.7688644    1.6331473 
C    -0.3570346   -3.2466278   -3.0273052 
C     0.3580333    3.2482175    3.0263066 
C     1.0599763   -2.7431819   -3.3139596 
C    -1.0590510    2.7450943    3.3131697 
H     1.1330009   -1.6557738   -3.2604434 
H    -1.1322746    1.6576841    3.2599603 
H     1.3531729   -3.0454765   -4.3218059 
H    -1.3521398    3.0477264    4.3209454 
H     1.7812287   -3.1623680   -2.6146829 
H    -1.7802614    3.1642199    2.6138133 
C    -0.3285834   -4.7699492   -2.9671356 
C     0.3297971    4.7715128    2.9653643 
H     0.2865150   -5.1307236   -2.1425916 
H    -0.2852044    5.1319545    2.1406022 
H     0.0976224   -5.1619209   -3.8931372 
H    -0.0964060    5.1640088    3.8911451 
H    -1.3238726   -5.1996950   -2.8637679 
H     1.3251511    5.2010704    2.8618333 
C    -1.2783504   -2.7745969   -4.1501280 
C     1.2792435    2.7766205    4.1494033 
H    -2.3078409   -3.0989209   -4.0180577 
H     2.3088986    3.1002541    4.0169374 
H    -0.9246253   -3.1825180   -5.0999627 
H     0.9258659    3.1855474    5.0989293 
H    -1.2838918   -1.6877803   -4.2421074 
H     1.2841706    1.6898819    4.2422988 
C    -2.3418788   -3.3064039   -0.6000399 
C     2.3431482    3.3064759    0.5992425 
C    -2.8625949   -2.3456249    0.4749778 
C     2.8638837    2.3451094   -0.4752404 
H    -2.0946168   -2.0723244    1.1994367 
H     2.0960083    2.0717186   -1.1997825 
H    -3.6669559   -2.8405594    1.0230757 
H     3.6685018    2.8396308   -1.0233307 
H    -3.2704263   -1.4317580    0.0454186 
H     3.2713830    1.4313053   -0.0452316 
C    -3.4582350   -3.5312971   -1.6147306 
C     3.4593987    3.5317080    1.6139765 
H    -3.7333142   -2.6099003   -2.1299729 
H     3.7340969    2.6105762    2.1298993 
H    -4.3485396   -3.8881494   -1.0931608 
H     4.3499138    3.8879031    1.0923204 
H    -3.2014892   -4.2820291   -2.3612601 
H     3.2027645    4.2830428    2.3599377 
C    -1.9613709   -4.6223409    0.0752910 
C     1.9628759    4.6221272   -0.0767870 
H    -1.5474832   -5.3514347   -0.6182552 
H     1.5489531    5.3515888    0.6163523 
H    -2.8551586   -5.0637399    0.5211300 
H     2.8567666    5.0632407   -0.5226994 
H    -1.2374562   -4.4692912    0.8737821 
H     1.2390631    4.4687524   -0.8753077 
B     0.2803786   -3.2975999    3.7726462 
B    -0.2811392    3.2981839   -3.7737946 
H    -0.7105114   -3.9426795    3.9707326 
H     0.7094661    3.9435273   -3.9724402 
H     1.1008607   -3.9470116    3.1272890 
H    -1.1016982    3.9476184   -3.1285357 
H    -0.0113631   -2.2865049    3.1490851 
H     0.0111085    2.2874866   -3.1498309 
B     2.6177865   -1.4943334    4.9860822 
B    -2.6185939    1.4940324   -4.9855250 
H     2.1429070   -0.5692162    4.3414061 
H    -2.1432992    0.5692416   -4.3407130 
H     3.4085078   -2.1103532    4.2912106 
H    -3.4090093    2.1103156   -4.2905471 
H     3.1839934   -1.0871880    5.9607909 
H    -3.1852130    1.0863946   -5.9597868 
B     4.1485737   -4.0520691    1.6996182 
B    -4.1487454    4.0524607   -1.6989368 
H     4.5578223   -5.1751333    1.7914022 
H    -4.5582178    5.1754513   -1.7906650 
H     3.1804892   -3.9994568    0.9556619 
H    -3.1803022    4.0001300   -0.9554155 
H     3.8305491   -3.6481642    2.8067351 
H    -3.8311275    3.6484508   -2.8061490 
B     4.7698041   -1.0000026    1.0445041 
B    -4.7693468    1.0003062   -1.0437566 
H     4.4958792   -0.7589365    2.2178086 
H    -4.4958855    0.7596520   -2.2172652 
H     3.7383150   -0.9930560    0.3830862 
H    -3.7376401    0.9932361   -0.3826909 
H     5.5254212   -0.1806913    0.6042787 
H    -5.5247515    0.1808478   -0.6034515 
B     0.6049418   -2.6958756   -0.1298118 
B    -0.6036757    2.6959285    0.1288766 
H     0.9681883   -3.8381736    0.0090115 
H    -0.9665715    3.8381610   -0.0116318 
H     0.1016027   -2.2850401    0.9034490 
H    -0.1005141    2.2834029   -0.9038123 
H     1.5413149   -1.9736407   -0.4351857 
H    -1.5403901    1.9744986    0.4350985 
B    -1.3072750   -0.6627318   -1.7017034 
B     1.3078072    0.6635039    1.7019495 
H    -0.4834216   -0.0926331   -2.4027229 
H     0.4836955    0.0937058    2.4028792 
H    -1.3877384   -0.0800474   -0.6385512 
H     1.3883979    0.0805942    0.6389147 
H    -2.3901545   -0.6184130   -2.2644587 
H     2.3905564    0.6190857    2.2649569 
C     7.8073354   -4.1371522    1.8617442 
C     7.8644755   -1.6354857    1.9023303 
C    -7.8640155    1.6349978   -1.9003892 
C    -7.8080834    4.1366595   -1.8589152 
H     7.1372096   -2.7298215   -2.3900183 
H     7.9747810   -2.8859166   -0.8563320 
H    -7.9735851    2.8846474    0.8586680 
H    -7.1353395    2.7293792    2.3920705 
H     8.5953885   -4.2023676    2.6152374 
H     8.2958782   -4.1407332    0.8883239 
H     8.2426069   -1.5409176    0.8867778 
H     8.7274762   -1.6973724    2.5687404 
H    -8.2410990    1.5395406   -0.8845283 
H    -8.7276928    1.6969857   -2.5659143 
H    -8.5965047    4.2017528   -2.6120333 
H    -8.2962057    4.1396304   -0.8852846 
La    2.2041935   -1.8975410    2.0959114 
La   -2.2039401    1.8982974   -2.0956177 
