# Supplementary material for: Quantifying the Influence of Covalent Metal‐Ligand Bonding on Differing Reactivity of Trivalent Uranium and Lanthanide Complexes
Source: Angew Chem Int Ed Engl. 2022 Oct 12;61(45):e202211145. doi: 10.1002/anie.202211145 (PMC9828012; doi:10.1002/anie.202211145)
Supplement: Supplementary file 6 — Supporting Information [file ANIE-61-0-s006.xyz]

106
Energy = -2163.226922618
P    -2.5738220   -2.3872725   -0.0427441 
P    -0.5144228    3.1313312    1.5058680 
P     3.0837582   -0.7456945   -1.4537909 
C    -3.9615437   -2.4638586    1.2219564 
C    -2.7061880   -3.7388924   -1.3429633 
C    -2.2080164    3.9244248    1.6965116 
C     0.8675559    4.1999272    2.1993077 
C     4.2646834    0.5584913   -2.1154647 
C     3.7432921   -2.4920956   -1.6677672 
B    -0.8879012   -2.6053778    0.8923523 
H    -0.0085482   -2.4653534    0.0550368 
H    -0.8035980   -1.7003296    1.7185177 
H    -0.7707532   -3.6771474    1.4131350 
B    -2.6587454   -0.6630850   -0.9332846 
H    -3.7112056   -0.4601446   -1.4671372 
H    -2.4692053    0.1849961   -0.0725199 
H    -1.7380424   -0.6201225   -1.7449546 
B    -0.5221971    1.4471549    2.4728700 
H    -1.3739975    0.7438791    1.9504802 
H     0.5784658    0.9246445    2.3195600 
H    -0.7762870    1.5781183    3.6355550 
B    -0.1770912    2.8746272   -0.3890330 
H    -0.0989564    3.9065917   -0.9913216 
H     0.8821256    2.2717532   -0.4810379 
H    -1.0767257    2.1710039   -0.8398714 
B     2.8210423   -0.4227788    0.4438113 
H     2.3159068    0.6873758    0.5457662 
H     2.0249686   -1.2614257    0.8577649 
H     3.8411342   -0.4496143    1.0699822 
B     1.4143684   -0.5992841   -2.4354811 
H     1.5305155   -0.8508689   -3.6002723 
H     0.6344079   -1.3914999   -1.9280022 
H     0.9888996    0.5410454   -2.2713865 
C    -2.4114654    4.4893571    3.0983258 
H    -1.7859989    5.3594032    3.2921578 
H    -3.4496586    4.8090969    3.2095091 
H    -2.2125611    3.7447951    3.8688295 
C    -2.4300022    5.0110542    0.6478167 
H    -2.3489214    4.6142810   -0.3628646 
H    -3.4361595    5.4190612    0.7652689 
H    -1.7299520    5.8379117    0.7375016 
C    -3.2431313    2.8213596    1.4671490 
H    -3.2216667    2.0720785    2.2565827 
H    -4.2391742    3.2687775    1.4566744 
H    -3.1042225    2.3128301    0.5123444 
C     0.7288227    5.6560037    1.7670350 
H    -0.1235120    6.1507987    2.2307256 
H     1.6222324    6.2055908    2.0703394 
H     0.6351928    5.7512413    0.6854328 
C     0.9301750    4.1015382    3.7215492 
H     1.7633716    4.7070858    4.0838095 
H     0.0272049    4.4629555    4.2077757 
H     1.0975159    3.0771969    4.0501341 
C     2.1790380    3.6543302    1.6288035 
H     3.0135424    4.1753980    2.1027696 
H     2.3068303    2.5886419    1.8233734 
H     2.2524377    3.8140477    0.5545902 
C     2.5598010   -3.4406689   -1.4638264 
H     1.8201318   -3.3447257   -2.2565230 
H     2.9264303   -4.4693482   -1.4708647 
H     2.0578126   -3.2793865   -0.5092545 
C     4.8020412   -2.8139182   -0.6158983 
H     4.4061177   -2.7174548    0.3936057 
H     5.1326944   -3.8462657   -0.7473036 
H     5.6809334   -2.1781330   -0.6896402 
C     4.3020611   -2.7182675   -3.0685910 
H     5.2208311   -2.1610916   -3.2467951 
H     4.5405523   -3.7766147   -3.1934161 
H     3.5815632   -2.4505812   -3.8413939 
C     5.7014045    0.3025117   -1.6736734 
H     6.1329876   -0.5797611   -2.1440719 
H     6.3204699    1.1544885   -1.9620341 
H     5.7806358    0.1886218   -0.5925665 
C     4.1852525    0.6488273   -3.6375911 
H     4.8580003    1.4364265   -3.9840070 
H     4.4780468   -0.2732949   -4.1334810 
H     3.1800685    0.9013092   -3.9710050 
C     3.8146036    1.8997026   -1.5321661 
H     4.4028700    2.6989525   -1.9877454 
H     2.7643028    2.1094091   -1.7374263 
H     3.9654102    1.9463011   -0.4552196 
C    -3.0025693   -5.0987677   -0.7190093 
H    -4.0064340   -5.1592164   -0.3014700 
H    -2.9291428   -5.8700180   -1.4888279 
H    -2.2886248   -5.3484320    0.0655654 
C    -3.7598917   -3.3931773   -2.3919360 
H    -3.5324560   -2.4529519   -2.8910346 
H    -3.7784719   -4.1774782   -3.1519758 
H    -4.7624604   -3.3161055   -1.9779416 
C    -1.3460826   -3.8204463   -2.0397126 
H    -0.5673163   -4.1838235   -1.3709647 
H    -1.4194534   -4.5171343   -2.8770991 
H    -1.0258210   -2.8587411   -2.4428872 
C    -3.7094159   -3.5630381    2.2505271 
H    -4.5161469   -3.5553879    2.9866204 
H    -3.6780488   -4.5570886    1.8107427 
H    -2.7725578   -3.4052264    2.7824025 
C    -3.9698330   -1.1178354    1.9507066 
H    -4.2720206   -0.3023556    1.2956596 
H    -4.6840398   -1.1665615    2.7752205 
H    -2.9967262   -0.8680049    2.3756367 
C    -5.3215109   -2.6584209    0.5590474 
H    -5.4323351   -3.6470928    0.1162503 
H    -6.1062000   -2.5542379    1.3113172 
H    -5.5059960   -1.9131568   -0.2141326 
La   -0.0052824    0.0123074    0.0111074 
