# Supplementary material for: Quantifying the Influence of Covalent Metal‐Ligand Bonding on Differing Reactivity of Trivalent Uranium and Lanthanide Complexes
Source: Angew Chem Int Ed Engl. 2022 Oct 12;61(45):e202211145. doi: 10.1002/anie.202211145 (PMC9828012; doi:10.1002/anie.202211145)
Supplement: Supplementary file 7 — Supporting Information [file ANIE-61-0-s020.xyz]

212
Energy = -4327.544771274
P     1.1658111   -2.6887477    5.3784717 
P    -1.1209864    2.6610844   -5.3671858 
P     5.4524903   -2.7716594    0.9594604 
P    -5.4594740    2.8035735   -1.0059748 
P    -0.9147942   -2.5176842   -1.3264182 
P     0.8733106    2.5090222    1.3607300 
C    -0.0636220   -1.6490247    6.3722556 
C     0.1228557    1.6140958   -6.3352920 
C     0.6586085   -0.7920802    7.4298288 
C    -0.5829394    0.7533555   -7.4008433 
H     1.1628926   -1.3979262    8.1859906 
H    -1.0729954    1.3563100   -8.1685640 
H    -0.0820611   -0.1636570    7.9419150 
H     0.1652017    0.1210417   -7.8970047 
H     1.4019388   -0.1368043    6.9671272 
H    -1.3353232    0.1017387   -6.9477137 
C    -1.1499927   -2.5147657    7.0336137 
C     1.2217261    2.4749739   -6.9822086 
H    -1.6387118   -3.1695179    6.3051242 
H     1.6989421    3.1324738   -6.2486015 
H    -1.9153177   -1.8575818    7.4669356 
H     1.9932811    1.8144924   -7.3991545 
H    -0.7473578   -3.1298030    7.8438660 
H     0.8340372    3.0866915   -7.8021929 
C    -0.7430610   -0.6953943    5.3644951 
C     0.7837040    0.6637928   -5.3121354 
H    -0.0079081   -0.1185711    4.7955871 
H     0.0380854    0.0899284   -4.7538407 
H    -1.3716559    0.0127768    5.9196787 
H     1.4209607   -0.0472171   -5.8536714 
H    -1.3767407   -1.2366767    4.6571301 
H     1.4058042    1.2070427   -4.5960771 
C     1.7909946   -4.2038122    6.3182990 
C    -1.7290043    4.1712109   -6.3260776 
C     0.7335994   -5.3242440    6.3403239 
C    -0.6710819    5.2913279   -6.3348378 
H    -0.1661812   -5.0391931    6.8904788 
H     0.2396590    5.0022843   -6.8645287 
H     1.1628674   -6.2065669    6.8329063 
H    -1.0901146    6.1701434   -6.8423009 
H     0.4377836   -5.6090079    5.3267005 
H    -0.3958084    5.5833170   -5.3175079 
C     2.2304619   -3.8523973    7.7504973 
C    -2.1427372    3.8125809   -7.7641149 
H     2.9444270   -3.0226325    7.7578351 
H    -2.8569016    2.9831008   -7.7800938 
H     2.7214685   -4.7268013    8.1972229 
H    -2.6252154    4.6849095   -8.2239849 
H     1.3808581   -3.5907430    8.3883758 
H    -1.2819482    3.5474023   -8.3852695 
C     3.0237729   -4.7147626    5.5394981 
C    -2.9754171    4.6863821   -5.5722433 
H     2.7910891   -4.9140556    4.4890577 
H    -2.7617586    4.8908518   -4.5188041 
H     3.3599945   -5.6546353    5.9959897 
H    -3.3030349    5.6240616   -6.0393875 
H     3.8490663   -3.9991503    5.5785605 
H    -3.8001070    3.9707478   -5.6227526 
C     6.9354658   -2.9416637    2.1179245 
C    -6.9319706    2.9630338   -2.1793972 
C     6.3604918   -3.0048172    3.5506204 
C    -6.3449103    2.9976860   -3.6081888 
H     5.7277845   -2.1416520    3.7769894 
H    -5.7161814    2.1266084   -3.8144725 
H     7.1966659   -3.0078404    4.2617954 
H    -7.1752253    2.9939651   -4.3261762 
H     5.7724709   -3.9126485    3.7081385 
H    -5.7495670    3.8987753   -3.7764670 
H     7.3252488   -0.7923974    2.2492014 
H    -7.3358111    0.8143783   -2.2761264 
H     7.0716066   -5.1131856    1.8634423 
H    -7.0554909    5.1393980   -1.9621508 
C     5.8770609   -3.1121999   -0.8515727 
C    -5.8958123    3.1779394    0.7953596 
C     7.1475303   -2.3675526   -1.2970866 
C    -7.1714452    2.4448152    1.2451176 
H     7.0875301   -1.2993050   -1.0659161 
H    -7.1133401    1.3725724    1.0326834 
C     6.0181376   -4.6229905   -1.1195338 
C    -6.0343545    4.6936524    1.0354797 
H     6.8531871   -5.0679822   -0.5738540 
H    -6.8656589    5.1308810    0.4780040 
H     6.1975703   -4.7769022   -2.1918151 
H    -6.2185812    4.8671009    2.1039500 
H     5.1063953   -5.1604690   -0.8443855 
H    -5.1198965    5.2238686    0.7552901 
C     4.6832417   -2.5852507   -1.6784055 
C    -4.7086233    2.6633106    1.6393306 
H     3.7362985   -3.0099172   -1.3320489 
H    -3.7590449    3.0825053    1.2932288 
H     4.8237477   -2.8791188   -2.7265950 
H    -4.8569645    2.9736498    2.6816824 
H     4.6070855   -1.4958916   -1.6336236 
H    -4.6325528    1.5733589    1.6123808 
C    -0.3681102   -3.3376796   -2.9340835 
C     0.3078477    3.3057287    2.9736438 
C     1.0380390   -2.7711657   -3.2318952 
C    -1.0879666    2.7102478    3.2639820 
H     1.0446854   -1.6770401   -3.2376845 
H    -1.0723086    1.6162409    3.2663945 
H     1.3553946   -3.1187186   -4.2233481 
H    -1.4156040    3.0479875    4.2554933 
H     1.7695590   -3.1152808   -2.4972155 
H    -1.8239102    3.0416961    2.5279977 
C    -0.2634463   -4.8667362   -2.8007160 
C     0.1753285    4.8335245    2.8511197 
H     0.3621575   -5.1523966   -1.9485398 
H    -0.4520933    5.1140041    1.9985492 
H     0.1963402   -5.2746904   -3.7101498 
H    -0.2950280    5.2265137    3.7617520 
H    -1.2447774   -5.3367264   -2.6872680 
H     1.1484491    5.3219853    2.7447158 
C    -1.3056381   -2.9571529   -4.0970114 
C     1.2492378    2.9343535    4.1364519 
H    -2.3177032   -3.3448410   -3.9612453 
H     2.2513261    3.3502210    4.0111736 
H    -0.9051621   -3.3799092   -5.0275787 
H     0.8332683    3.3342231    5.0703217 
H    -1.3721960   -1.8718755   -4.2189557 
H     1.3435608    1.8497148    4.2447404 
C    -2.4108987   -3.3426087   -0.5183533 
C     2.3658776    3.3581464    0.5709224 
C    -2.9550025   -2.3413700    0.5273839 
C     2.9270701    2.3729195   -0.4809049 
H    -2.1835764   -2.0409070    1.2428501 
H     2.1640519    2.0737363   -1.2058611 
H    -3.7595589   -2.8353038    1.0872974 
H     3.7318026    2.8797044   -1.0289386 
H    -3.3689961   -1.4466042    0.0564020 
H     3.3451092    1.4767005   -0.0162605 
C    -3.5243370   -3.6290541   -1.5413447 
C     3.4692917    3.6464483    1.6041461 
H    -3.7971309   -2.7292459   -2.1020079 
H     3.7456188    2.7451957    2.1607150 
H    -4.4172816   -3.9730468   -1.0040915 
H     4.3631737    4.0018511    1.0759828 
H    -3.2413859   -4.4148593   -2.2481464 
H     3.1741962    4.4250242    2.3140339 
C    -2.0049700   -4.6360097    0.2149122 
C     1.9521687    4.6548243   -0.1521349 
H    -1.5793945   -5.3845232   -0.4580689 
H     1.5113910    5.3909818    0.5247391 
H    -2.9001171   -5.0708614    0.6779879 
H     2.8468326    5.1048244   -0.6014594 
H    -1.2804186   -4.4330021    1.0082722 
H     1.2378799    4.4524310   -0.9548180 
B     0.2866159   -3.2822570    3.7363054 
B    -0.2643893    3.2642268   -3.7163753 
H    -0.7093410   -3.9325870    3.9111822 
H     0.7349069    3.9117617   -3.8822264 
H     1.1230135   -3.9163306    3.0885362 
H    -1.1081515    3.9038126   -3.0838135 
H     0.0040970   -2.2519111    3.1266706 
H     0.0085828    2.2375821   -3.0962037 
B     2.6820248   -1.5500588    4.9058360 
B    -2.6454232    1.5256043   -4.9125492 
H     2.2110111   -0.6086191    4.2732443 
H    -2.1840735    0.5878310   -4.2678203 
H     3.3992565   -2.2220067    4.1711450 
H    -3.3756231    2.2001071   -4.1933247 
H     3.3231968   -1.1621958    5.8464873 
H    -3.2701535    1.1323573   -5.8620074 
B     4.0595686   -4.0296814    1.5067034 
B    -4.0556090    4.0442611   -1.5639831 
H     4.4086323   -5.1805833    1.5078388 
H    -4.3990205    5.1965696   -1.5898752 
H     3.1219244   -3.8515231    0.7349848 
H    -3.1245612    3.8765982   -0.7820064 
H     3.7252507   -3.7020257    2.6418861 
H    -3.7146220    3.6930374   -2.6897887 
B     4.7537885   -0.9516431    1.1023322 
B    -4.7717929    0.9766596   -1.1146616 
H     4.4471703   -0.7889247    2.2843847 
H    -4.4564852    0.7947238   -2.2916274 
H     3.7311457   -0.9239803    0.4160692 
H    -3.7549988    0.9507359   -0.4195895 
H     5.5117954   -0.0962736    0.7292959 
H    -5.5391708    0.1322852   -0.7359022 
B     0.5116794   -2.5458619   -0.0302919 
B    -0.5437593    2.5383512    0.0539383 
H     0.8623191   -3.6567956    0.3129055 
H    -0.8917736    3.6502513   -0.2884939 
H     0.0176313   -1.9477964    0.9174710 
H    -0.0387836    1.9448174   -0.8910504 
H     1.4685423   -1.8966831   -0.4342373 
H    -1.5035640    1.8867393    0.4454447 
B    -1.4118774   -0.7027550   -1.7274738 
B     1.3877103    0.6950921    1.7469291 
H    -0.5520249   -0.1402320   -2.3960195 
H     0.5359601    0.1206369    2.4156553 
H    -1.5146034   -0.1201559   -0.6615673 
H     1.4915850    0.1201702    0.6766978 
H    -2.4793132   -0.6570680   -2.3223187 
H     2.4579942    0.6548227    2.3370296 
C     7.7254006   -4.2352667    1.8523092 
C     7.8644717   -1.7163087    2.0222667 
C    -7.8702670    1.7459324   -2.0702229 
C    -7.7153270    4.2661918   -1.9426097 
H     7.2611704   -2.4741506   -2.3838934 
H     8.0479887   -2.7780579   -0.8305138 
H    -8.0672899    2.8500487    0.7652217 
H    -7.2923172    2.5705031    2.3290877 
H     8.4773594   -4.3618324    2.6421646 
H     8.2554220   -4.2036786    0.8956513 
H     8.3184727   -1.6118786    1.0340810 
H     8.6750751   -1.8289440    2.7541646 
H    -8.3333819    1.6622337   -1.0842692 
H    -8.6737990    1.8512730   -2.8109449 
H    -8.4591098    4.3846120   -2.7414198 
H    -8.2543865    4.2539326   -0.9905505 
La    2.1787217   -1.8717981    2.0515503 
La   -2.1826661    1.8671674   -2.0537151 
