# Supplementary material for: Quantifying the Influence of Covalent Metal‐Ligand Bonding on Differing Reactivity of Trivalent Uranium and Lanthanide Complexes
Source: Angew Chem Int Ed Engl. 2022 Oct 12;61(45):e202211145. doi: 10.1002/anie.202211145 (PMC9828012; doi:10.1002/anie.202211145)
Supplement: Supplementary file 8 — Supporting Information [file ANIE-61-0-s016.xyz]

106
Energy = -2163.757352512
P    -2.5675606   -2.3781557   -0.0381493 
P    -0.5189200    3.1147246    1.5060064 
P     3.0884374   -0.7388576   -1.4629780 
C    -3.9617117   -2.4315282    1.2395728 
C    -2.7066203   -3.7398957   -1.3442378 
C    -2.2247981    3.9131323    1.6821438 
C     0.8743561    4.1757226    2.2215884 
C     4.2607883    0.5829445   -2.1388538 
C     3.7568420   -2.4970261   -1.6660252 
B    -0.8610568   -2.5912909    0.9029141 
H     0.0155766   -2.4487955    0.0534481 
H    -0.7795234   -1.6699708    1.7187502 
H    -0.7361945   -3.6594409    1.4377156 
B    -2.6279114   -0.6417103   -0.9460753 
H    -3.6739019   -0.4211387   -1.4937832 
H    -2.4311549    0.2023254   -0.0745010 
H    -1.6896951   -0.6154066   -1.7456701 
B    -0.5355764    1.3988079    2.4537928 
H    -1.3821416    0.7077235    1.8920974 
H     0.5729768    0.8833450    2.2892218 
H    -0.8021678    1.4957898    3.6209124 
B    -0.1647766    2.8319571   -0.4011992 
H    -0.0808570    3.8508548   -1.0316671 
H     0.8989707    2.2196531   -0.4607933 
H    -1.0654424    2.1099401   -0.8358446 
B     2.8091964   -0.4048566    0.4487634 
H     2.2831483    0.7034239    0.5281704 
H     2.0118083   -1.2544184    0.8528399 
H     3.8233732   -0.4173270    1.0922065 
B     1.3887503   -0.6071001   -2.4304201 
H     1.4796476   -0.8618498   -3.6006391 
H     0.6297648   -1.4086016   -1.8904735 
H     0.9556614    0.5338991   -2.2529237 
C    -2.4587696    4.4565157    3.1027735 
H    -1.8339040    5.3281965    3.3179573 
H    -3.5065025    4.7710405    3.1937847 
H    -2.2681704    3.6909092    3.8615105 
C    -2.4296651    5.0288751    0.6393777 
H    -2.3118058    4.6467329   -0.3783077 
H    -3.4494000    5.4225081    0.7413454 
H    -1.7352043    5.8610321    0.7738538 
C    -3.2601369    2.8003828    1.4088673 
H    -3.2366243    2.0296230    2.1830755 
H    -4.2611697    3.2505831    1.4020459 
H    -3.0998255    2.3214511    0.4383950 
C     0.7688787    5.6421114    1.7665358 
H    -0.0894294    6.1513050    2.2144947 
H     1.6728498    6.1775307    2.0845502 
H     0.6951498    5.7197450    0.6772212 
C     0.9064108    4.0918025    3.7597553 
H     1.7603925    4.6764279    4.1260907 
H     0.0023811    4.4958804    4.2205585 
H     1.0297345    3.0592767    4.0980344 
C     2.1958548    3.5903803    1.6777014 
H     3.0323317    4.1177993    2.1539606 
H     2.2963125    2.5248430    1.9056585 
H     2.2793125    3.7219499    0.5960678 
C     2.5659655   -3.4506040   -1.4260433 
H     1.8085556   -3.3537444   -2.2077702 
H     2.9393837   -4.4826478   -1.4351248 
H     2.0887354   -3.2738583   -0.4574793 
C     4.8416331   -2.8065632   -0.6165473 
H     4.4567226   -2.6838201    0.3995218 
H     5.1608551   -3.8499263   -0.7379893 
H     5.7238599   -2.1721785   -0.7260890 
C     4.2980888   -2.7428039   -3.0855216 
H     5.2166556   -2.1809151   -3.2784570 
H     4.5346551   -3.8091375   -3.1949634 
H     3.5580771   -2.4801870   -3.8480429 
C     5.7096197    0.3583193   -1.6713496 
H     6.1577025   -0.5272650   -2.1312776 
H     6.3151578    1.2251740   -1.9660217 
H     5.7692150    0.2581801   -0.5830048 
C     4.1975123    0.6509862   -3.6768559 
H     4.8463644    1.4675295   -4.0196598 
H     4.5410399   -0.2706592   -4.1517096 
H     3.1806580    0.8550868   -4.0232497 
C     3.7698789    1.9338888   -1.5745243 
H     4.3647023    2.7373922   -2.0275418 
H     2.7179972    2.1186476   -1.8120887 
H     3.8938097    1.9858334   -0.4899791 
C    -2.9850880   -5.1146564   -0.7109521 
H    -3.9907018   -5.1753402   -0.2848499 
H    -2.9096803   -5.8849539   -1.4893748 
H    -2.2565627   -5.3511926    0.0708903 
C    -3.7863121   -3.4022036   -2.3902722 
H    -3.5774741   -2.4481678   -2.8819759 
H    -3.7914489   -4.1884241   -3.1565046 
H    -4.7878245   -3.3508866   -1.9575340 
C    -1.3408733   -3.8017462   -2.0622058 
H    -0.5483023   -4.1425226   -1.3915962 
H    -1.4171516   -4.5135866   -2.8941923 
H    -1.0511630   -2.8308736   -2.4753571 
C    -3.7322503   -3.5533459    2.2705104 
H    -4.5336021   -3.5114699    3.0196886 
H    -3.7486834   -4.5477150    1.8189493 
H    -2.7762463   -3.4283315    2.7862241 
C    -3.9285868   -1.0781406    1.9825212 
H    -4.1954539   -0.2496295    1.3219550 
H    -4.6577929   -1.1131505    2.8021194 
H    -2.9449742   -0.8727656    2.4156257 
C    -5.3413769   -2.5874502    0.5756209 
H    -5.4737850   -3.5773562    0.1293946 
H    -6.1187270   -2.4639418    1.3407901 
H    -5.5030113   -1.8287720   -0.1965943 
La    0.0019388   -0.0038801    0.0076705 
