# Supplementary material for: Quantifying the Influence of Covalent Metal‐Ligand Bonding on Differing Reactivity of Trivalent Uranium and Lanthanide Complexes
Source: Angew Chem Int Ed Engl. 2022 Oct 12;61(45):e202211145. doi: 10.1002/anie.202211145 (PMC9828012; doi:10.1002/anie.202211145)
Supplement: Supplementary file 10 — Supporting Information [file ANIE-61-0-s009.xyz]

212
Energy = -5386.282263642
P     1.3033526   -2.6583644    5.4085704 
P    -0.9830324    2.6501225   -5.2852161 
P     5.3412361   -2.7047801    0.8264666 
P    -5.4643500    2.7369189   -1.1263435 
P    -1.0512542   -2.4744229   -1.2130247 
P     0.8172451    2.4374103    1.3901046 
C     0.1301165   -1.5876045    6.4127713 
C     0.2767437    1.5797068   -6.1797474 
C     0.9069031   -0.6540494    7.3388781 
C    -0.3993961    0.6923507   -7.2227838 
H     1.4925056   -1.1864965    8.0847721 
H    -0.8917283    1.2588391   -8.0095888 
H     0.2040639   -0.0099828    7.8719386 
H     0.3534651    0.0586112   -7.6965414 
H     1.5865758   -0.0125970    6.7787197 
H    -1.1440285    0.0404525   -6.7672118 
C    -0.8714252   -2.4183894    7.2071362 
C     1.3777308    2.4169351   -6.8220538 
H    -1.4090787   -3.1204811    6.5697699 
H     1.8394478    3.0958551   -6.1052120 
H    -1.6099022   -1.7558473    7.6639472 
H     2.1607506    1.7570283   -7.2025046 
H    -0.4024040   -2.9796687    8.0140624 
H     1.0158894    3.0031266   -7.6654657 
C    -0.6438404   -0.7260352    5.4113527 
C     0.9129324    0.6675527   -5.1266715 
H     0.0207404   -0.1877489    4.7347587 
H     0.1642499    0.1119704   -4.5600003 
H    -1.2309720    0.0171848    5.9560332 
H     1.5539501   -0.0615359   -5.6274846 
H    -1.3289859   -1.3169658    4.8048104 
H     1.5266273    1.2214241   -4.4173471 
C     1.9817849   -4.1081592    6.3850728 
C    -1.5350761    4.1283642   -6.2983002 
C     0.9546582   -5.2325958    6.4869360 
C    -0.4823191    5.2342828   -6.2791179 
H     0.0647842   -4.9433861    7.0414454 
H     0.4518088    4.9379343   -6.7503001 
H     1.4007160   -6.0845942    7.0052239 
H    -0.8620711    6.1018767   -6.8229413 
H     0.6371573   -5.5719203    5.5018376 
H    -0.2562386    5.5526250   -5.2623869 
C     2.4533394   -3.6856703    7.7725567 
C    -1.8744742    3.7392462   -7.7329679 
H     3.1582231   -2.8553630    7.7238796 
H    -2.5923163    2.9194599   -7.7701947 
H     2.9643546   -4.5236850    8.2520867 
H    -2.3233866    4.5945225   -8.2431239 
H     1.6298025   -3.3973905    8.4239961 
H    -0.9943999    3.4505699   -8.3059701 
C     3.1917625   -4.6260427    5.6027739 
C    -2.8057036    4.6599615   -5.6294344 
H     2.9446512   -4.8686425    4.5684244 
H    -2.6565202    4.8849095   -4.5727384 
H     3.5581957   -5.5384670    6.0775050 
H    -3.1055771    5.5863594   -6.1232448 
H     4.0064181   -3.9031272    5.5928659 
H    -3.6314290    3.9546617   -5.7103932 
C     6.8288963   -2.9485731    1.9425825 
C    -6.8603320    2.9449902   -2.3622626 
C     6.2817834   -3.1397117    3.3591960 
C    -6.2026380    3.1251827   -3.7328361 
H     5.6539155   -2.3070989    3.6769031 
H    -5.5325479    2.3024227   -3.9831772 
H     7.1197844   -3.2041159    4.0564948 
H    -6.9814416    3.1587309   -4.4978350 
H     5.6998992   -4.0556341    3.4497872 
H    -5.6346959    4.0522997   -3.7911264 
H     7.1871643   -0.8246407    2.2506537 
H    -7.1664017    0.8141005   -2.6789468 
H     6.9891248   -5.0780098    1.5082935 
H    -7.0903816    5.0781185   -1.9778536 
C     5.7608918   -2.8966441   -0.9956009 
C    -6.0205089    2.9765564    0.6508991 
C     7.0394421   -2.1523747   -1.3651018 
C    -7.3043735    2.2090289    0.9489857 
H     7.0046750   -1.1088280   -1.0521178 
H    -7.2212700    1.1582606    0.6712422 
C     5.8703865   -4.3691813   -1.3808986 
C    -6.1941113    4.4564049    0.9816747 
H     6.6732989   -4.8844045   -0.8583915 
H    -6.9823331    4.9294680    0.4009027 
H     6.0726306   -4.4481036   -2.4513996 
H    -6.4573269    4.5617046    2.0365235 
H     4.9440488   -4.9036383   -1.1753533 
H    -5.2737976    5.0134352    0.8105500 
C     4.6003324   -2.2780968   -1.7808034 
C    -4.9033287    2.4147047    1.5354410 
H     3.6347810   -2.6788741   -1.4712780 
H    -3.9335378    2.8523635    1.2964655 
H     4.7279099   -2.5032650   -2.8418677 
H    -5.1238811    2.6485099    2.5792186 
H     4.5635790   -1.1953841   -1.6696088 
H    -4.8144436    1.3328981    1.4468845 
C    -0.5679739   -3.3535960   -2.7967677 
C     0.2852998    3.1870707    3.0237970 
C     0.8865427   -2.9606834   -3.0709884 
C    -1.1259452    2.6559556    3.2884216 
H     1.0405261   -1.8806895   -3.0442375 
H    -1.1788175    1.5674112    3.2303171 
H     1.1731226   -3.3121309   -4.0645765 
H    -1.4373107    2.9489510    4.2934866 
H     1.5632636   -3.4139901   -2.3480537 
H    -1.8462285    3.0650935    2.5823318 
C    -0.6380127   -4.8704443   -2.6591089 
C     0.2283926    4.7094930    2.9639490 
H    -0.0621141   -5.2265777   -1.8048032 
H    -0.3776142    5.0609163    2.1284701 
H    -0.2177654   -5.3331881   -3.5547600 
H    -0.2226775    5.0921906    3.8819348 
H    -1.6596040   -5.2336102   -2.5584120 
H     1.2175406    5.1575275    2.8805436 
C    -1.4325878   -2.8820872   -3.9641198 
C     1.1997391    2.7339410    4.1606717 
H    -2.4879964   -3.1062720   -3.8254707 
H     2.2154830    3.1084415    4.0600906 
H    -1.1065553   -3.3822199   -4.8787508 
H     0.8048195    3.1056005    5.1093769 
H    -1.3422634   -1.8075373   -4.1265415 
H     1.2549457    1.6472112    4.2306257 
C    -2.5913601   -3.1823041   -0.4022792 
C     2.3252361    3.2760966    0.6443635 
C    -3.0636566   -2.1565957    0.6354641 
C     2.8663684    2.3353410   -0.4380867 
H    -2.2844976   -1.9034539    1.3558207 
H     2.1137730    2.0847611   -1.1862185 
H    -3.8971957   -2.5882485    1.1934790 
H     3.6864842    2.8375935   -0.9556933 
H    -3.4177105   -1.2378146    0.1713791 
H     3.2592738    1.4103897   -0.0182790 
C    -3.7132624   -3.3891909   -1.4148300 
C     3.4202057    3.4907226    1.6844825 
H    -3.9415740   -2.4737767   -1.9620974 
H     3.6803241    2.5671533    2.2027700 
H    -4.6217441   -3.6860180   -0.8869091 
H     4.3228668    3.8470719    1.1842814 
H    -3.4883753   -4.1767947   -2.1331941 
H     3.1482989    4.2406974    2.4267970 
C    -2.2772113   -4.4867850    0.3282028 
C     1.9533171    4.6023196   -0.0146252 
H    -1.9093999   -5.2689732   -0.3321349 
H     1.5281714    5.3204520    0.6831117 
H    -3.1905282   -4.8581957    0.7971470 
H     2.8539973    5.0510223   -0.4386525 
H    -1.5411587   -4.3373400    1.1167679 
H     1.2431729    4.4623872   -0.8278946 
B     0.3842917   -3.3001328    3.8334491 
B    -0.2058747    3.2595951   -3.6249394 
H    -0.6047650   -3.9444691    4.0447682 
H     0.8134518    3.8802753   -3.7400533 
H     1.2021065   -3.9329883    3.1737871 
H    -1.0623408    3.9079537   -3.0324003 
H     0.0787917   -2.2840343    3.2198576 
H     0.0204819    2.2320800   -3.0000420 
B     2.7682360   -1.5663044    4.7919793 
B    -2.5175198    1.5587340   -4.8554228 
H     2.2559037   -0.6402212    4.1805786 
H    -2.0894687    0.6235662   -4.1930165 
H     3.3835590   -2.2755291    4.0089885 
H    -3.2350675    2.2514541   -4.1502486 
H     3.5137597   -1.1684174    5.6427178 
H    -3.1446108    1.1677916   -5.7991779 
B     3.9630061   -3.9893002    1.2722659 
B    -4.0511740    4.0012165   -1.5111265 
H     4.3149624   -5.1326370    1.1969040 
H    -4.4016311    5.1478503   -1.5095991 
H     3.0362842   -3.7536998    0.5123916 
H    -3.1850591    3.7986949   -0.6766666 
H     3.6125224   -3.7543353    2.4208961 
H    -3.6192533    3.7153577   -2.6194065 
B     4.6195213   -0.9335304    1.0860408 
B    -4.7376332    0.9582773   -1.2995010 
H     4.3254466   -0.8346078    2.2726883 
H    -4.3624962    0.8520196   -2.4625732 
H     3.5901824   -0.9169728    0.4188009 
H    -3.7562316    0.9322958   -0.5644428 
H     5.3336115   -0.0335173    0.7415058 
H    -5.4806525    0.0662705   -0.9984855 
B     0.3659905   -2.6027157    0.0676920 
B    -0.5858310    2.5692193    0.0885029 
H     0.6736462   -3.7221351    0.4052311 
H    -0.8915220    3.6932601   -0.2331977 
H    -0.0606972   -1.9823453    1.0259693 
H    -0.0947246    1.9880194   -0.8639695 
H     1.3510726   -2.0068935   -0.3499381 
H    -1.5783993    1.9449668    0.4360892 
B    -1.4206574   -0.6446864   -1.6417811 
B     1.2942183    0.6094144    1.7119836 
H    -0.5260722   -0.1233356   -2.2924865 
H     0.4597838    0.0253335    2.3912100 
H    -1.5264503   -0.0426935   -0.5925632 
H     1.3803973    0.0441109    0.6394812 
H    -2.4639017   -0.5471550   -2.2627691 
H     2.3694352    0.5397327    2.2790271 
C     7.6234140   -4.1932167    1.5613091 
C     7.7305747   -1.7164151    1.9412533 
C    -7.7416824    1.6996540   -2.4124468 
C    -7.7030144    4.1809201   -2.0657451 
H     7.1657784   -2.1669810   -2.4499470 
H     7.9287535   -2.6106352   -0.9342445 
H    -8.1696606    2.6307173    0.4389159 
H    -7.5118858    2.2517335    2.0204687 
H     8.3869274   -4.3797216    2.3192672 
H     8.1388676   -4.0839186    0.6077375 
H     8.1739840   -1.5156918    0.9690427 
H     8.5484083   -1.8693027    2.6485972 
H    -8.2441740    1.4977557   -1.4691987 
H    -8.5132712    1.8361304   -3.1728348 
H    -8.4073256    4.3416742   -2.8847693 
H    -8.2909000    4.0759804   -1.1545944 
Nd   -2.1518203    1.8862579   -2.0237003 
Nd    2.1109079   -1.9059173    2.0046686 
