# Supplementary material for: Quantifying the Influence of Covalent Metal‐Ligand Bonding on Differing Reactivity of Trivalent Uranium and Lanthanide Complexes
Source: Angew Chem Int Ed Engl. 2022 Oct 12;61(45):e202211145. doi: 10.1002/anie.202211145 (PMC9828012; doi:10.1002/anie.202211145)
Supplement: Supplementary file 11 — Supporting Information [file ANIE-61-0-s014.xyz]

106
Energy = -2693.125993720
Nd    0.0419561    0.0206277    0.0270872 
P    -2.5343127   -2.3508925   -0.0360508 
P    -0.5047876    3.0770622    1.4815811 
P     3.0442113   -0.7397178   -1.4244066 
C    -3.9271896   -2.4335787    1.2225032 
C    -2.6787231   -3.6853891   -1.3510079 
C    -2.2072479    3.8517184    1.6700533 
C     0.8637366    4.1716092    2.1626648 
C     4.2269575    0.5598173   -2.0922979 
C     3.6948891   -2.4881791   -1.6438605 
B    -0.8432836   -2.5421186    0.8871990 
H     0.0162441   -2.3842771    0.0341236 
H    -0.7706356   -1.6191228    1.6933149 
H    -0.6831063   -3.6014737    1.4225310 
B    -2.5701871   -0.6076054   -0.8781828 
H    -3.6118875   -0.3278179   -1.3996012 
H    -2.3419832    0.1829767    0.0263972 
H    -1.6435827   -0.5591812   -1.6812828 
B    -0.4760210    1.3931319    2.4433387 
H    -1.3121095    0.6815397    1.9129208 
H     0.6322691    0.8949764    2.2787129 
H    -0.7315578    1.5061688    3.6078327 
B    -0.1621209    2.7868735   -0.4045018 
H    -0.0883932    3.7964820   -1.0436772 
H     0.9028812    2.1896400   -0.4611905 
H    -1.0416635    2.0488238   -0.8397206 
B     2.7805586   -0.4116011    0.4700782 
H     2.2571711    0.6935053    0.5507306 
H     1.9871780   -1.2467259    0.8917935 
H     3.7990912   -0.4085892    1.0991430 
B     1.3612309   -0.5768641   -2.3728112 
H     1.4349890   -0.8294894   -3.5405696 
H     0.5896932   -1.3584420   -1.8361169 
H     0.9474666    0.5635611   -2.1871359 
C    -2.4139609    4.4236881    3.0684653 
H    -1.7968359    5.3009280    3.2564727 
H    -3.4551030    4.7341062    3.1788414 
H    -2.2072646    3.6856211    3.8431751 
C    -2.4431955    4.9277553    0.6133625 
H    -2.3526298    4.5251444   -0.3943925 
H    -3.4561854    5.3202326    0.7247034 
H    -1.7573331    5.7668573    0.6991605 
C    -3.2299769    2.7359849    1.4503348 
H    -3.1854943    1.9818036    2.2340080 
H    -4.2321549    3.1699642    1.4592620 
H    -3.0987833    2.2369254    0.4900317 
C     0.7030071    5.6224658    1.7211852 
H    -0.1574145    6.1071941    2.1803186 
H     1.5874146    6.1875733    2.0223643 
H     0.6093021    5.7094464    0.6388497 
C     0.9294247    4.0826807    3.6855058 
H     1.7587099    4.6963197    4.0432251 
H     0.0246291    4.4402160    4.1711107 
H     1.1043938    3.0612047    4.0190964 
C     2.1823175    3.6420430    1.5947466 
H     3.0092021    4.1830088    2.0596679 
H     2.3276371    2.5813062    1.8026034 
H     2.2499079    3.7898986    0.5183970 
C     2.5073620   -3.4310381   -1.4420585 
H     1.7632482   -3.3204932   -2.2286753 
H     2.8669095   -4.4619453   -1.4647888 
H     2.0137438   -3.2773184   -0.4822977 
C     4.7523647   -2.8152821   -0.5924224 
H     4.3571690   -2.7148484    0.4171499 
H     5.0764039   -3.8498861   -0.7222239 
H     5.6351531   -2.1850228   -0.6674662 
C     4.2508283   -2.7129636   -3.0460364 
H     5.1706557   -2.1581818   -3.2257282 
H     4.4861386   -3.7717708   -3.1727920 
H     3.5292604   -2.4426299   -3.8169482 
C     5.6643568    0.2966721   -1.6569822 
H     6.0890840   -0.5891695   -2.1267246 
H     6.2866262    1.1444871   -1.9505507 
H     5.7480529    0.1856103   -0.5759117 
C     4.1386347    0.6491360   -3.6140484 
H     4.8061812    1.4392980   -3.9645324 
H     4.4324985   -0.2718053   -4.1113948 
H     3.1304965    0.8977428   -3.9417349 
C     3.7865274    1.9031142   -1.5080209 
H     4.3855336    2.6977858   -1.9575346 
H     2.7398588    2.1227492   -1.7201035 
H     3.9311328    1.9457056   -0.4300067 
C    -2.9860004   -5.0513953   -0.7463353 
H    -3.9896612   -5.1097785   -0.3281361 
H    -2.9196701   -5.8127807   -1.5266332 
H    -2.2734278   -5.3180373    0.0341901 
C    -3.7287933   -3.3146972   -2.3956090 
H    -3.4984474   -2.3630899   -2.8717608 
H    -3.7460344   -4.0806392   -3.1742716 
H    -4.7326532   -3.2463870   -1.9833571 
C    -1.3195609   -3.7677154   -2.0485503 
H    -0.5411728   -4.1320259   -1.3798300 
H    -1.3935364   -4.4636055   -2.8866589 
H    -1.0003052   -2.8052597   -2.4496467 
C    -3.6806597   -3.5442222    2.2400304 
H    -4.4837120   -3.5368348    2.9802214 
H    -3.6604318   -4.5343333    1.7906305 
H    -2.7395974   -3.3994262    2.7685476 
C    -3.9338798   -1.0949261    1.9639932 
H    -4.2280575   -0.2729639    1.3133617 
H    -4.6544742   -1.1476692    2.7828159 
H    -2.9621555   -0.8538916    2.3969089 
C    -5.2866734   -2.6153865    0.5547856 
H    -5.4017928   -3.5985302    0.1009921 
H    -6.0725010   -2.5154554    1.3065704 
H    -5.4663674   -1.8607114   -0.2105130 
