# Supplementary material for: Quantifying the Influence of Covalent Metal‐Ligand Bonding on Differing Reactivity of Trivalent Uranium and Lanthanide Complexes
Source: Angew Chem Int Ed Engl. 2022 Oct 12;61(45):e202211145. doi: 10.1002/anie.202211145 (PMC9828012; doi:10.1002/anie.202211145)
Supplement: Supplementary file 12 — Supporting Information [file ANIE-61-0-s018.xyz]

212
Energy = -5386.715736014
P     1.1719457   -2.6737790    5.3220939 
P    -1.1165579    2.6529939   -5.3114371 
P     5.3628976   -2.7364132    0.9904586 
P    -5.3718582    2.7610806   -1.0421521 
P    -0.8435333   -2.3985642   -1.3026452 
P     0.7974527    2.3915071    1.3399989 
C    -0.1660826   -1.7237456    6.2660706 
C     0.2166386    1.6808450   -6.2392036 
C     0.4599869   -0.7691159    7.3009211 
C    -0.4132425    0.7392083   -7.2836865 
H     1.0201883   -1.2992828    8.0745073 
H    -0.9518811    1.2806881   -8.0646837 
H    -0.3434252   -0.2057403    7.7935181 
H     0.3857827    0.1603893   -7.7654049 
H     1.1348390   -0.0544652    6.8212087 
H    -1.1086926    0.0377430   -6.8140624 
C    -1.1722833   -2.6691454    6.9449751 
C     1.2491899    2.6081439   -6.9032551 
H    -1.5900024   -3.3871533    6.2321800 
H     1.6705846    3.3176913   -6.1841852 
H    -2.0002368   -2.0744818    7.3527719 
H     2.0713661    1.9985155   -7.3004970 
H    -0.7226745   -3.2201844    7.7761987 
H     0.8211382    3.1682062   -7.7398190 
C    -0.9220558   -0.8726830    5.2224241 
C     0.9421944    0.8142608   -5.1868912 
H    -0.2383079   -0.2514757    4.6367533 
H     0.2388248    0.2033047   -4.6137268 
H    -1.6165110   -0.2059521    5.7496657 
H     1.6329870    0.1370988   -5.7055896 
H    -1.4983091   -1.4940535    4.5320975 
H     1.5184840    1.4235380   -4.4858764 
C     1.9091929   -4.1033281    6.3126726 
C    -1.8168251    4.0954322   -6.3101898 
C     0.9554316   -5.3129426    6.3420212 
C    -0.8422028    5.2885775   -6.3264395 
H     0.0253591   -5.0997661    6.8737984 
H     0.0910015    5.0596393   -6.8461410 
H     1.4540851   -6.1441027    6.8576185 
H    -1.3197492    6.1282557   -6.8481666 
H     0.7027981   -5.6415651    5.3298966 
H    -0.5971884    5.6126516   -5.3109819 
C     2.2851209   -3.6777243    7.7427988 
C    -2.1816736    3.6775025   -7.7454438 
H     2.9262435   -2.7902528    7.7405657 
H    -2.8377273    2.8010613   -7.7523304 
H     2.8387347   -4.4950090    8.2231426 
H    -2.7152216    4.5045048   -8.2318139 
H     1.4031590   -3.4724138    8.3567525 
H    -1.2955748    3.4578921   -8.3483681 
C     3.1976044   -4.5189130    5.5699052 
C    -3.1074801    4.5323749   -5.5836793 
H     3.0023890   -4.7769030    4.5251676 
H    -2.9216974    4.7852197   -4.5359579 
H     3.6162392   -5.4041101    6.0659551 
H    -3.5040721    5.4255439   -6.0835002 
H     3.9482365   -3.7246070    5.5936261 
H    -3.8714143    3.7512702   -5.6187411 
C     6.8757508   -2.7990940    2.1191570 
C    -6.8652854    2.8391778   -2.1956959 
C     6.3340636   -2.7920595    3.5659680 
C    -6.2999576    2.8306051   -3.6333916 
H     5.6802240   -1.9356545    3.7549327 
H    -5.6505811    1.9689880   -3.8136693 
H     7.1845057   -2.7300896    4.2572872 
H    -7.1394930    2.7774657   -4.3386274 
H     5.7764448   -3.7054285    3.7888977 
H    -5.7309444    3.7395877   -3.8451177 
H     7.2032745   -0.6355057    2.1034794 
H    -7.2106183    0.6783283   -2.1893431 
H     7.0682822   -4.9775340    1.9956634 
H    -7.0420267    5.0189557   -2.0704364 
C     5.7484607   -3.1797593   -0.8045473 
C    -5.7829444    3.2052318    0.7469448 
C     6.9857589   -2.4346894   -1.3342136 
C    -7.0356944    2.4701119    1.2537594 
H     6.9017522   -1.3548652   -1.1743777 
H    -6.9588310    1.3899854    1.0924052 
C     5.9202776   -4.7016703   -0.9744519 
C    -5.9441376    4.7282567    0.9171006 
H     6.7875301   -5.0873909   -0.4338495 
H    -6.7969126    5.1233293    0.3604601 
H     6.0621059   -4.9257663   -2.0399260 
H    -6.1048777    4.9511662    1.9801326 
H     5.0339666   -5.2399979   -0.6266473 
H    -5.0461551    5.2590779    0.5882243 
C     4.5167141   -2.7392979   -1.6259278 
C    -4.5692503    2.7524718    1.5883265 
H     3.5933542   -3.1690194   -1.2270673 
H    -3.6356448    3.1766012    1.2075488 
H     4.6391576   -3.0902944   -2.6587623 
H    -4.7075537    3.1007945    2.6200884 
H     4.4075549   -1.6517071   -1.6434681 
H    -4.4687901    1.6640098    1.6039999 
C    -0.4451887   -3.1712192   -2.9775606 
C     0.3765671    3.1369182    3.0218014 
C     0.9977764   -2.7174947   -3.2930439 
C    -1.0612890    2.6570992    3.3221838 
H     1.1021785   -1.6290977   -3.2437646 
H    -1.1476210    1.5676616    3.2615944 
H     1.2565055   -3.0376350   -4.3104617 
H    -1.3320827    2.9628648    4.3408826 
H     1.7146645   -3.1633873   -2.5992759 
H    -1.7806046    3.0981705    2.6277897 
C    -0.4794872   -4.7084000   -2.9292077 
C     0.3879433    4.6749577    2.9922864 
H     0.1418466   -5.0985176   -2.1170825 
H    -0.2331748    5.0656764    2.1802980 
H    -0.0887125   -5.1029712   -3.8761424 
H    -0.0153610    5.0521908    3.9410263 
H    -1.4974973   -5.0903836   -2.8076759 
H     1.4010570    5.0733274    2.8828231 
C    -1.3809669   -2.6498135   -4.0840867 
C     1.3128769    2.6168708    4.1284675 
H    -2.4212892   -2.9410629   -3.9224674 
H     2.3485951    2.9307488    3.9804634 
H    -1.0590806   -3.0693054   -5.0462608 
H     0.9747308    3.0153635    5.0939957 
H    -1.3453969   -1.5598536   -4.1628612 
H     1.2981833    1.5254255    4.1905418 
C    -2.3854614   -3.1214406   -0.4769636 
C     2.3382762    3.1423100    0.5375167 
C    -2.7771367   -2.1380533    0.6506240 
C     2.7499451    2.1780955   -0.5993673 
H    -1.9456793   -1.9532772    1.3377818 
H     1.9273055    1.9965261   -1.2978757 
H    -3.5970270   -2.5856200    1.2270256 
H     3.5719478    2.6405110   -1.1608596 
H    -3.1260291   -1.1831379    0.2511853 
H     3.1029397    1.2206021   -0.2099588 
C    -3.5653048   -3.2354222   -1.4583698 
C     3.5082190    3.2561829    1.5306985 
H    -3.7780993   -2.2807792   -1.9491809 
H     3.7252255    2.2983935    2.0134566 
H    -4.4621627   -3.5293450   -0.8982659 
H     4.4073347    3.5641427    0.9818678 
H    -3.3894284   -3.9976385   -2.2235095 
H     3.3184533    4.0086420    2.3021926 
C    -2.0829999   -4.4926001    0.1590793 
C     2.0273563    4.5185225   -0.0833073 
H    -1.7724775   -5.2371673   -0.5778047 
H     1.6998687    5.2495887    0.6597309 
H    -2.9966248   -4.8599122    0.6443204 
H     2.9423189    4.9023932   -0.5529470 
H    -1.3034709   -4.4164755    0.9218781 
H     1.2576523    4.4438396   -0.8561249 
B     0.3714458   -3.3690937    3.6814977 
B    -0.3284840    3.3352616   -3.6593448 
H    -0.5867052   -4.0748540    3.8488875 
H     0.6419625    4.0275440   -3.8111782 
H     1.2548243   -3.9428333    3.0425394 
H    -1.2134592    3.9222605   -3.0341321 
H     0.0331721   -2.3611616    3.0599887 
H    -0.0145843    2.3229876   -3.0321980 
B     2.5797460   -1.4097680    4.8372128 
B    -2.5519587    1.4129612   -4.8449711 
H     2.0206478   -0.5382629    4.1819352 
H    -2.0173063    0.5310386   -4.1831886 
H     3.3561647   -2.0213758    4.1115733 
H    -3.3259341    2.0389735   -4.1289739 
H     3.1797461   -0.9457884    5.7699542 
H    -3.1493428    0.9613121   -5.7854492 
B     3.9925070   -3.9502722    1.6606915 
B    -3.9802365    3.9643804   -1.6873365 
H     4.3279673   -5.0993845    1.7726703 
H    -4.3037861    5.1169555   -1.7983536 
H     3.0318492   -3.8295823    0.9056788 
H    -3.0326599    3.8315321   -0.9180135 
H     3.6844633   -3.4973774    2.7614416 
H    -3.6584160    3.5143381   -2.7851630 
B     4.5835877   -0.9520146    1.0676269 
B    -4.6094675    0.9688124   -1.1087587 
H     4.2780335   -0.7729321    2.2488787 
H    -4.2880898    0.7870597   -2.2852300 
H     3.5460669   -1.0242174    0.4060009 
H    -3.5813021    1.0297253   -0.4314428 
H     5.2698357   -0.0567395    0.6532238 
H    -5.3108669    0.0804548   -0.7048928 
B     0.6205138   -2.7633989   -0.0926099 
B    -0.6596373    2.7616904    0.1228081 
H     0.9075033   -3.9347068   -0.0960700 
H    -0.9520136    3.9312700    0.1415454 
H     0.1497738   -2.4395986    0.9924083 
H    -0.1772176    2.4565557   -0.9625682 
H     1.5837843   -2.0496509   -0.3461084 
H    -1.6216479    2.0400279    0.3578548 
B    -1.2360238   -0.5410153   -1.6294942 
B     1.2095050    0.5339712    1.6447571 
H    -0.4215350    0.0113575   -2.3618642 
H     0.4036110   -0.0342639    2.3752095 
H    -1.2940980    0.0772050   -0.5812953 
H     1.2701105   -0.0734106    0.5904989 
H    -2.3334210   -0.4822529   -2.1766787 
H     2.3094126    0.4813243    2.1876475 
C     7.6960083   -4.0844724    1.9128302 
C     7.7658530   -1.5565399    1.9260177 
C    -7.7687119    1.6036204   -2.0201392 
C    -7.6782230    4.1308374   -2.0000363 
H     7.0745339   -2.6120999   -2.4140613 
H     7.9094252   -2.7877905   -0.8659240 
H    -7.9479988    2.8328826    0.7708212 
H    -7.1411436    2.6455519    2.3324120 
H     8.4706634   -4.1412039    2.6887534 
H     8.2009114   -4.0985766    0.9423065 
H     8.1976667   -1.5042721    0.9236865 
H     8.5933367   -1.5971975    2.6465578 
H    -8.2183395    1.5533276   -1.0255613 
H    -8.5831211    1.6521429   -2.7549155 
H    -8.4393323    4.1954946   -2.7886378 
H    -8.1990953    4.1470424   -1.0380231 
Nd   -2.1218823    1.8698408   -2.0747350 
Nd    2.1181990   -1.8722337    2.0745964 
