# Supplementary material for: Quantifying the Influence of Covalent Metal‐Ligand Bonding on Differing Reactivity of Trivalent Uranium and Lanthanide Complexes
Source: Angew Chem Int Ed Engl. 2022 Oct 12;61(45):e202211145. doi: 10.1002/anie.202211145 (PMC9828012; doi:10.1002/anie.202211145)
Supplement: Supplementary file 13 — Supporting Information [file ANIE-61-0-s007.xyz]

106
Energy = -2693.343982481
Nd   -0.0081331   -0.0194363   -0.0061669 
P    -2.5185138   -2.3408809   -0.0427443 
P    -0.5153176    3.0778706    1.4940155 
P     3.0407665   -0.7341233   -1.4486442 
C    -3.9214370   -2.3809000    1.2255648 
C    -2.6476163   -3.7189508   -1.3321987 
C    -2.2152329    3.8858354    1.6745256 
C     0.8814293    4.1223657    2.2214475 
C     4.2033610    0.5921120   -2.1311958 
C     3.7176986   -2.4873616   -1.6500814 
B    -0.8166107   -2.5176556    0.9080908 
H     0.0543253   -2.3678112    0.0533267 
H    -0.7445278   -1.5743626    1.6993271 
H    -0.6630193   -3.5730213    1.4597256 
B    -2.5626701   -0.6165694   -0.9697295 
H    -3.6147082   -0.3757443   -1.4971345 
H    -2.3403842    0.2218964   -0.0978903 
H    -1.6299964   -0.6029471   -1.7715647 
B    -0.5426568    1.3367748    2.3805160 
H    -1.3854462    0.6850304    1.7649410 
H     0.5589098    0.8141273    2.1864723 
H    -0.8189531    1.3643595    3.5490926 
B    -0.1700994    2.7549732   -0.4012394 
H    -0.0601851    3.7420008   -1.0769649 
H     0.8796230    2.1141775   -0.4292283 
H    -1.0787362    2.0269417   -0.8037266 
B     2.7220495   -0.3851320    0.4480300 
H     2.1726878    0.7147384    0.4760833 
H     1.9130179   -1.2284084    0.8422749 
H     3.7094611   -0.3637225    1.1313354 
B     1.3285129   -0.6039526   -2.3846588 
H     1.3778271   -0.8751550   -3.5534890 
H     0.5850332   -1.3955192   -1.8046943 
H     0.8961316    0.5353236   -2.1944838 
C    -2.4469807    4.4316393    3.0944913 
H    -1.8154810    5.2981187    3.3111992 
H    -3.4923328    4.7546071    3.1839173 
H    -2.2642514    3.6645026    3.8537894 
C    -2.4099400    5.0016159    0.6297533 
H    -2.2863780    4.6175417   -0.3866852 
H    -3.4286221    5.3998911    0.7242276 
H    -1.7126216    5.8309572    0.7681424 
C    -3.2568941    2.7790393    1.4026488 
H    -3.2380760    2.0115707    2.1803836 
H    -4.2555795    3.2344904    1.3929429 
H    -3.0966052    2.2946711    0.4349624 
C     0.7910391    5.5932957    1.7781138 
H    -0.0666745    6.1060829    2.2231334 
H     1.6967675    6.1194500    2.1066103 
H     0.7259579    5.6798143    0.6887734 
C     0.9069021    4.0227293    3.7588767 
H     1.7718376    4.5846680    4.1349492 
H     0.0100650    4.4416625    4.2205918 
H     1.0063543    2.9839643    4.0865910 
C     2.1977048    3.5286654    1.6751089 
H     3.0394643    4.0490251    2.1499499 
H     2.2897409    2.4618740    1.8998948 
H     2.2788401    3.6617350    0.5933360 
C     2.5297107   -3.4434959   -1.4092416 
H     1.7724757   -3.3470192   -2.1911979 
H     2.9042849   -4.4751421   -1.4188117 
H     2.0520092   -3.2662828   -0.4410875 
C     4.8016306   -2.7870400   -0.5968899 
H     4.4157483   -2.6518852    0.4174816 
H     5.1199007   -3.8320724   -0.7058000 
H     5.6846843   -2.1549036   -0.7132655 
C     4.2606741   -2.7347326   -3.0685386 
H     5.1745462   -2.1665237   -3.2649690 
H     4.5052481   -3.7996601   -3.1741616 
H     3.5179362   -2.4810662   -3.8315639 
C     5.6571556    0.3712112   -1.6775159 
H     6.1032686   -0.5142776   -2.1394308 
H     6.2578237    1.2389037   -1.9796342 
H     5.7273471    0.2738934   -0.5894691 
C     4.1232387    0.6599472   -3.6684333 
H     4.7635235    1.4800555   -4.0187430 
H     4.4663868   -0.2599673   -4.1471293 
H     3.1012086    0.8584161   -4.0031620 
C     3.7140068    1.9400188   -1.5598684 
H     4.3017789    2.7466121   -2.0166536 
H     2.6589239    2.1213381   -1.7850127 
H     3.8493237    1.9888138   -0.4765048 
C    -2.9362792   -5.0858490   -0.6869200 
H    -3.9443513   -5.1382386   -0.2656619 
H    -2.8601465   -5.8638430   -1.4576019 
H    -2.2129818   -5.3182787    0.1010095 
C    -3.7164321   -3.3870270   -2.3912411 
H    -3.5020490   -2.4354400   -2.8855244 
H    -3.7139132   -4.1771586   -3.1534397 
H    -4.7223164   -3.3331904   -1.9690089 
C    -1.2755560   -3.7914513   -2.0350960 
H    -0.4910121   -4.1242329   -1.3511523 
H    -1.3433255   -4.5140737   -2.8585081 
H    -0.9810518   -2.8258367   -2.4564726 
C    -3.6940691   -3.4890263    2.2716171 
H    -4.4971536   -3.4379767    3.0183665 
H    -3.7088160   -4.4892455    1.8330559 
H    -2.7393167   -3.3562812    2.7879247 
C    -3.8960844   -1.0182266    1.9500204 
H    -4.1536044   -0.1992363    1.2740451 
H    -4.6357776   -1.0407220    2.7606539 
H    -2.9175098   -0.8079231    2.3914530 
C    -5.2959241   -2.5487553    0.5540596 
H    -5.4224530   -3.5432884    0.1165397 
H    -6.0784723   -2.4204049    1.3131191 
H    -5.4550662   -1.7979195   -0.2262704 
