# Supplementary material for: Quantifying the Influence of Covalent Metal‐Ligand Bonding on Differing Reactivity of Trivalent Uranium and Lanthanide Complexes
Source: Angew Chem Int Ed Engl. 2022 Oct 12;61(45):e202211145. doi: 10.1002/anie.202211145 (PMC9828012; doi:10.1002/anie.202211145)
Supplement: Supplementary file 14 — Supporting Information [file ANIE-61-0-s004.xyz]

212
Energy = -5297.494457475
P     1.1296400   -2.6413707    5.3144053 
P    -1.1593570    2.6253039   -5.3381229 
P     5.4356995   -2.7382394    1.0014577 
P    -5.4172459    2.7508885   -0.9687208 
P    -0.8908921   -2.4645902   -1.3184878 
P     0.9101354    2.4793042    1.3051246 
C    -0.1441010   -1.6258428    6.2526956 
C     0.0777171    1.5775418   -6.2899979 
C     0.5225029   -0.7359569    7.2994712 
C    -0.6266469    0.6908597   -7.3148353 
H     1.0462076   -1.2999911    8.0674571 
H    -1.1493940    1.2580065   -8.0811537 
H    -0.2420915   -0.1356811    7.7974385 
H     0.1155578    0.0668716   -7.8173847 
H     1.2373832   -0.0521165    6.8433453 
H    -1.3499832    0.0295507   -6.8394096 
C    -1.2076168   -2.5067518    6.8996683 
C     1.1461658    2.4302702   -6.9657262 
H    -1.6607290   -3.1885347    6.1801217 
H     1.6268516    3.1090926   -6.2613773 
H    -2.0034631   -1.8767764    7.3029371 
H     1.9210142    1.7802324   -7.3781519 
H    -0.8139369   -3.0942635    7.7279951 
H     0.7490441    3.0183727   -7.7919770 
C    -0.8257518   -0.7161361    5.2264751 
C     0.7605366    0.6649165   -5.2674791 
H    -0.1035390   -0.1350680    4.6511706 
H     0.0384752    0.1047904   -4.6720335 
H    -1.4728335   -0.0090618    5.7505519 
H     1.3831510   -0.0605926   -5.7961572 
H    -1.4418183   -1.2754722    4.5233585 
H     1.4010481    1.2189438   -4.5822006 
C     1.7485971   -4.1178229    6.2934457 
C    -1.7654376    4.1058145   -6.3185710 
C     0.7312932   -5.2563710    6.2788052 
C    -0.7251565    5.2235489   -6.3296969 
H    -0.2039747   -4.9953617    6.7680779 
H     0.1967928    4.9392422   -6.8312025 
H     1.1476738   -6.1172359    6.8066872 
H    -1.1320580    6.0883396   -6.8584673 
H     0.4987642   -5.5715203    5.2626099 
H    -0.4701874    5.5422047   -5.3199901 
C     2.1016832   -3.7379167    7.7274165 
C    -2.1500702    3.7222358   -7.7433995 
H     2.7933814   -2.8961740    7.7646136 
H    -2.8608696    2.8958279   -7.7619528 
H     2.5868825   -4.5856814    8.2164851 
H    -2.6243474    4.5766369   -8.2316325 
H     1.2231253   -3.4864013    8.3200687 
H    -1.2874265    3.4463340   -8.3482176 
C     3.0213609   -4.6004237    5.5938411 
C    -3.0168497    4.6187727   -5.6022286 
H     2.8568899   -4.8233259    4.5389650 
H    -2.8314315    4.8432574   -4.5511290 
H     3.3631906   -5.5197167    6.0735682 
H    -3.3467755    5.5425066   -6.0816210 
H     3.8241737   -3.8678461    5.6620974 
H    -3.8358154    3.9027817   -5.6542341 
C     6.9031458   -2.9348197    2.1551124 
C    -6.8945876    2.9564333   -2.1078968 
C     6.3318293   -3.0571299    3.5701875 
C    -6.3361954    3.0818580   -3.5278585 
H     5.6882830   -2.2169102    3.8328484 
H    -5.7017519    2.2381262   -3.8009733 
H     7.1572758   -3.0754783    4.2848920 
H    -7.1685796    3.1097200   -4.2341039 
H     5.7580176   -3.9737838    3.6975804 
H    -5.7567856    3.9947840   -3.6567307 
H     7.2741146   -0.8017842    2.3747588 
H    -7.2746975    0.8252796   -2.3305385 
H     7.0610450   -5.0837260    1.8241314 
H    -7.0410585    5.1045746   -1.7674745 
C     5.8783099   -3.0390156   -0.7988483 
C    -5.8442272    3.0387897    0.8379629 
C     7.1568840   -2.3104054   -1.1983027 
C    -7.1232252    2.3135602    1.2419724 
H     7.1150719   -1.2509964   -0.9455209 
H    -7.0887940    1.2558876    0.9808530 
C     5.9988657   -4.5308689   -1.0984346 
C    -5.9547569    4.5287881    1.1502794 
H     6.8020815   -5.0107785   -0.5443057 
H    -6.7574263    5.0179075    0.6033825 
H     6.2072946   -4.6684277   -2.1616972 
H    -6.1577374    4.6588621    2.2155515 
H     5.0744444   -5.0589125   -0.8688536 
H    -5.0283312    5.0532302    0.9208522 
C     4.7196240   -2.4768155   -1.6271829 
C    -4.6825131    2.4636378    1.6530052 
H     3.7571009   -2.8794346   -1.3088367 
H    -3.7196144    2.8593394    1.3271729 
H     4.8627256   -2.7512433   -2.6745111 
H    -4.8132092    2.7347880    2.7027935 
H     4.6630124   -1.3907903   -1.5696290 
H    -4.6355346    1.3774474    1.5901601 
C    -0.3849621   -3.2574711   -2.9404416 
C     0.4003780    3.2765254    2.9237381 
C     1.0371932   -2.7659130   -3.2219516 
C    -1.0260865    2.7943230    3.1993058 
H     1.1205404   -1.6789527   -3.1707361 
H    -1.1166853    1.7080082    3.1470193 
H     1.3323969   -3.0738802   -4.2274689 
H    -1.3231795    3.1037245    4.2038536 
H     1.7512534   -3.1898708   -2.5182854 
H    -1.7344474    3.2239608    2.4932666 
C    -0.3620972   -4.7795846   -2.8531401 
C     0.3873651    4.7986606    2.8350796 
H     0.2410457   -5.1290666   -2.0148620 
H    -0.2107981    5.1508450    1.9943841 
H     0.0755621   -5.1880944   -3.7665502 
H    -0.0511129    5.2105205    3.7465879 
H    -1.3599422   -5.2048347   -2.7565479 
H     1.3879860    5.2179767    2.7415376 
C    -1.2947212   -2.8044543   -4.0809030 
C     1.3012231    2.8175834    4.0688328 
H    -2.3244025   -3.1307703   -3.9550869 
H     2.3366745    3.1247920    3.9417472 
H    -0.9289395   -3.2248498   -5.0207242 
H     0.9415922    3.2516558    5.0046756 
H    -1.3040703   -1.7190416   -4.1878584 
H     1.2910173    1.7329868    4.1843708 
C    -2.3942397   -3.2764396   -0.5347387 
C     2.4191476    3.2839734    0.5252947 
C    -2.9137076   -2.3099004    0.5360542 
C     2.9401268    2.3120880   -0.5398748 
H    -2.1474416   -2.0457919    1.2657235 
H     2.1752398    2.0457686   -1.2703663 
H    -3.7269321   -2.7973992    1.0779206 
H     3.7553631    2.7960498   -1.0818532 
H    -3.3094288   -1.3923468    0.1028453 
H     3.3333107    1.3958715   -0.1017138 
C    -3.5062484   -3.5030014   -1.5541561 
C     3.5279815    3.5114805    1.5479202 
H    -3.7709143   -2.5860838   -2.0819551 
H     3.7898907    2.5952773    2.0782546 
H    -4.4023863   -3.8480193   -1.0346603 
H     4.4262480    3.8543425    1.0306651 
H    -3.2493036   -4.2645242   -2.2897754 
H     3.2697645    4.2746362    2.2813858 
C    -2.0223596   -4.5913795    0.1464748 
C     2.0523770    4.5969316   -0.1626562 
H    -1.6196049   -5.3295969   -0.5435227 
H     1.6470217    5.3381865    0.5225759 
H    -2.9183012   -5.0209557    0.5993439 
H     2.9510980    5.0237539   -0.6125838 
H    -1.2932244   -4.4406296    0.9407179 
H     1.3270463    4.4437616   -0.9598275 
B     0.3114585   -3.2669923    3.6776229 
B    -0.3096041    3.2458400   -3.7152386 
H    -0.6821078   -3.9186807    3.8346332 
H     0.6899497    3.8846650   -3.8868982 
H     1.1613293   -3.8953853    3.0512428 
H    -1.1444965    3.8879313   -3.0815436 
H     0.0359666   -2.2514017    3.0529081 
H    -0.0401818    2.2294089   -3.0894885 
B     2.6223761   -1.4890634    4.8804189 
B    -2.6671936    1.5067203   -4.8717991 
H     2.1584332   -0.5593166    4.2352342 
H    -2.2118280    0.5698330   -4.2304092 
H     3.3697860   -2.1367825    4.1651131 
H    -3.3846773    2.1763106   -4.1458914 
H     3.2292343   -1.0929884    5.8352885 
H    -3.3020780    1.1201014   -5.8122270 
B     4.0580600   -3.9962785    1.5167527 
B    -4.0431579    4.0139318   -1.4834914 
H     4.4252774   -5.1375670    1.5307463 
H    -4.4117899    5.1547579   -1.4811596 
H     3.1328179   -3.8378996    0.7356362 
H    -3.1132634    3.8470287   -0.7098313 
H     3.6949601   -3.6714536    2.6380254 
H    -3.6864595    3.7039651   -2.6110350 
B     4.7478297   -0.9399961    1.1696164 
B    -4.7344817    0.9523024   -1.1517810 
H     4.4393584   -0.7934670    2.3466260 
H    -4.4346140    0.8093289   -2.3316512 
H     3.7319530   -0.9008793    0.4851463 
H    -3.7140820    0.9083837   -0.4744309 
H     5.5010676   -0.0798328    0.8070774 
H    -5.4873632    0.0926133   -0.7874886 
B     0.5365350   -2.5774603   -0.0403141 
B    -0.5135021    2.5971778    0.0231966 
H     0.8540764   -3.6998968    0.2756370 
H    -0.8301867    3.7208618   -0.2878679 
H     0.0709364   -1.9906131    0.9203044 
H    -0.0528734    2.0119040   -0.9411335 
H     1.5159931   -1.9517690   -0.4216193 
H    -1.4931148    1.9724792    0.4069139 
B    -1.3604052   -0.6407926   -1.6755221 
B     1.3709326    0.6551949    1.6688735 
H    -0.5193776   -0.0788705   -2.3624944 
H     0.5210226    0.0957784    2.3471996 
H    -1.4446692   -0.0566619   -0.6142102 
H     1.4640376    0.0704731    0.6088911 
H    -2.4356689   -0.5744742   -2.2470467 
H     2.4397272    0.5863614    2.2522685 
C     7.6980920   -4.1996611    1.8461778 
C     7.8126045   -1.7096529    2.1071122 
C    -7.8080385    1.7342582   -2.0565204 
C    -7.6816215    4.2229502   -1.7861468 
H     7.2951326   -2.3864586   -2.2791672 
H     8.0432756   -2.7392434   -0.7322182 
H    -8.0113435    2.7504152    0.7867700 
H    -7.2519630    2.3818969    2.3245177 
H     8.4481465   -4.3529242    2.6248863 
H     8.2302561   -4.1366281    0.8977240 
H     8.2614802   -1.5536411    1.1288499 
H     8.6260772   -1.8382438    2.8241381 
H    -8.2506060    1.5771262   -1.0756688 
H    -8.6261488    1.8676313   -2.7673943 
H    -8.4392582    4.3817854   -2.5562757 
H    -8.2039998    4.1583813   -0.8323202 
Pr    2.1821632   -1.8717641    2.0404766 
Pr   -2.1787355    1.8862128   -2.0396697 
