# Supplementary material for: Quantifying the Influence of Covalent Metal‐Ligand Bonding on Differing Reactivity of Trivalent Uranium and Lanthanide Complexes
Source: Angew Chem Int Ed Engl. 2022 Oct 12;61(45):e202211145. doi: 10.1002/anie.202211145 (PMC9828012; doi:10.1002/anie.202211145)
Supplement: Supplementary file 15 — Supporting Information [file ANIE-61-0-s001.xyz]

106
Energy = -2648.732585000
P    -2.5332717   -2.3433474   -0.0510767 
P    -0.5079549    3.0719290    1.4864074 
P     3.0404135   -0.7323739   -1.4256936 
C    -3.9253390   -2.4257576    1.2097198 
C    -2.6688856   -3.6871495   -1.3594988 
C    -2.1994283    3.8681262    1.6901854 
C     0.8783826    4.1409755    2.1737186 
C     4.2122186    0.5636566   -2.1178247 
C     3.7101089   -2.4778161   -1.6148922 
B    -0.8497099   -2.5641113    0.8846213 
H     0.0255758   -2.3862627    0.0498622 
H    -0.7722337   -1.6790992    1.7286493 
H    -0.7175199   -3.6503486    1.3715836 
B    -2.6038926   -0.6139412   -0.9292924 
H    -3.6499068   -0.3964670   -1.4698592 
H    -2.4109519    0.2249596   -0.0608392 
H    -1.6698166   -0.5660125   -1.7251538 
B    -0.5062599    1.3837871    2.4460694 
H    -1.3554878    0.6778154    1.9232534 
H     0.5918690    0.8631138    2.2739070 
H    -0.7525019    1.5051655    3.6113304 
B    -0.1833208    2.8128559   -0.4083096 
H    -0.0846246    3.8444071   -1.0088664 
H     0.8661310    2.1937018   -0.4916287 
H    -1.0864855    2.1176877   -0.8579021 
B     2.7607783   -0.3735888    0.4597755 
H     2.2185074    0.7236257    0.5179816 
H     1.9774968   -1.2155915    0.8849834 
H     3.7709175   -0.3486945    1.1028768 
B     1.3549309   -0.6008305   -2.3735867 
H     1.4272815   -0.8714931   -3.5380812 
H     0.5916327   -1.3825582   -1.8244966 
H     0.9309593    0.5378621   -2.2034649 
C    -2.3896579    4.4392913    3.0912066 
H    -1.7599272    5.3078277    3.2771605 
H    -3.4258652    4.7632143    3.2084546 
H    -2.1880550    3.6969607    3.8631483 
C    -2.4265790    4.9503657    0.6379803 
H    -2.3533262    4.5481552   -0.3712049 
H    -3.4310802    5.3609265    0.7604804 
H    -1.7242267    5.7762053    0.7184456 
C    -3.2385134    2.7671982    1.4740064 
H    -3.2043119    2.0141008    2.2594142 
H    -4.2342871    3.2153847    1.4826802 
H    -3.1152563    2.2644637    0.5143703 
C     0.7375325    5.5955151    1.7366765 
H    -0.1140603    6.0922796    2.1994297 
H     1.6314053    6.1459778    2.0369932 
H     0.6429842    5.6867356    0.6548111 
C     0.9460899    4.0466094    3.6959340 
H     1.7840330    4.6487237    4.0529107 
H     0.0473768    4.4141571    4.1851053 
H     1.1100823    3.0223055    4.0264743 
C     2.1887704    3.5956666    1.6020809 
H     3.0222726    4.1342772    2.0578347 
H     2.3273867    2.5361229    1.8178961 
H     2.2515737    3.7344392    0.5242737 
C     2.5327076   -3.4294573   -1.3960108 
H     1.7869337   -3.3393938   -2.1838014 
H     2.9025980   -4.4570475   -1.4015441 
H     2.0384723   -3.2644859   -0.4385250 
C     4.7707637   -2.7757716   -0.5581453 
H     4.3751943   -2.6591217    0.4495920 
H     5.1037403   -3.8099422   -0.6680909 
H     5.6481345   -2.1396650   -0.6460125 
C     4.2680721   -2.7233635   -3.0128546 
H     5.1824837   -2.1632740   -3.2034136 
H     4.5134374   -3.7821274   -3.1202481 
H     3.5438435   -2.4741090   -3.7882704 
C     5.6525902    0.3200929   -1.6807069 
H     6.0848842   -0.5688060   -2.1376659 
H     6.2670635    1.1689825   -1.9874072 
H     5.7384865    0.2258118   -0.5981887 
C     4.1214247    0.6277276   -3.6406994 
H     4.7852729    1.4145269   -4.0056382 
H     4.4179948   -0.3002696   -4.1231926 
H     3.1116682    0.8665235   -3.9707342 
C     3.7614257    1.9118856   -1.5531249 
H     4.3507202    2.7055956   -2.0170555 
H     2.7114564    2.1178393   -1.7629734 
H     3.9103883    1.9708979   -0.4764164 
C    -2.9679219   -5.0492578   -0.7418136 
H    -3.9708534   -5.1096658   -0.3222228 
H    -2.8983680   -5.8163201   -1.5161482 
H    -2.2526210   -5.3050487    0.0395489 
C    -3.7215700   -3.3333998   -2.4068051 
H    -3.4919882   -2.3906112   -2.9001180 
H    -3.7407523   -4.1128993   -3.1717816 
H    -4.7243506   -3.2573824   -1.9933483 
C    -1.3093706   -3.7677621   -2.0562908 
H    -0.5276769   -4.1182014   -1.3838773 
H    -1.3791829   -4.4751237   -2.8850447 
H    -0.9972449   -2.8087751   -2.4704902 
C    -3.6720132   -3.5294676    2.2332147 
H    -4.4765722   -3.5237546    2.9717410 
H    -3.6431963   -4.5217169    1.7893452 
H    -2.7332986   -3.3747427    2.7628875 
C    -3.9381132   -1.0840602    1.9446585 
H    -4.2306985   -0.2644118    1.2903295 
H    -4.6617661   -1.1348192    2.7608197 
H    -2.9689072   -0.8408075    2.3813976 
C    -5.2836918   -2.6188818    0.5431961 
H    -5.3925729   -3.6043662    0.0931046 
H    -6.0692452   -2.5216186    1.2955340 
H    -5.4689521   -1.8682012   -0.2245299 
Pr   -0.0228024    0.0171172    0.0268001 
