# Supplementary material for: Quantifying the Influence of Covalent Metal‐Ligand Bonding on Differing Reactivity of Trivalent Uranium and Lanthanide Complexes
Source: Angew Chem Int Ed Engl. 2022 Oct 12;61(45):e202211145. doi: 10.1002/anie.202211145 (PMC9828012; doi:10.1002/anie.202211145)
Supplement: Supplementary file 16 — Supporting Information [file ANIE-61-0-s015.xyz]

212
Energy = -5297.895554001
P     1.1382233   -2.6456927    5.3391905 
P    -1.1013789    2.6288298   -5.3312403 
P     5.3488848   -2.7007710    1.0002299 
P    -5.3539844    2.7211826   -1.0349397 
P    -0.8256049   -2.4058215   -1.3050710 
P     0.7923730    2.3992681    1.3291505 
C    -0.1685305   -1.6558676    6.2822664 
C     0.2057424    1.6260741   -6.2599218 
C     0.4886780   -0.7027267    7.2990599 
C    -0.4495245    0.6788955   -7.2835435 
H     1.0395457   -1.2365862    8.0769766 
H    -0.9858836    1.2176507   -8.0681756 
H    -0.2957923   -0.1104754    7.7883159 
H     0.3344206    0.0782130   -7.7632741 
H     1.1795331   -0.0136575    6.8048431 
H    -1.1530061   -0.0026466   -6.7967528 
C    -1.1935099   -2.5657568    6.9812195 
C     1.2471079    2.5257331   -6.9477766 
H    -1.6352244   -3.2822502    6.2813007 
H     1.6878961    3.2382716   -6.2432589 
H    -2.0029860   -1.9444749    7.3863779 
H     2.0550002    1.8965391   -7.3437733 
H    -0.7524181   -3.1172661    7.8166592 
H     0.8205792    3.0811189   -7.7881987 
C    -0.9104803   -0.8030656    5.2300752 
C     0.9275009    0.7662551   -5.1995019 
H    -0.2158363   -0.2100764    4.6283359 
H     0.2202533    0.1790486   -4.6067546 
H    -1.5842993   -0.1097009    5.7495955 
H     1.6014109    0.0672735   -5.7113307 
H    -1.5064293   -1.4217918    4.5539704 
H     1.5206618    1.3791881   -4.5157129 
C     1.8427950   -4.0871903    6.3351806 
C    -1.7825480    4.0755350   -6.3359566 
C     0.8552336   -5.2691417    6.3789620 
C    -0.7841385    5.2486538   -6.3704272 
H    -0.0644649   -5.0260903    6.9160256 
H     0.1390251    4.9969021   -6.8974968 
H     1.3332206   -6.1113075    6.8962193 
H    -1.2491539    6.0944355   -6.8935765 
H     0.5858269   -5.5963294    5.3706240 
H    -0.5224880    5.5746020   -5.3596552 
C     2.2392762   -3.6616720    7.7598580 
C    -2.1678079    3.6523388   -7.7644002 
H     2.9062783   -2.7935271    7.7467081 
H    -2.8424168    2.7900342   -7.7576414 
H     2.7713485   -4.4907994    8.2442381 
H    -2.6875779    4.4856745   -8.2548656 
H     1.3674117   -3.4249517    8.3769103 
H    -1.2916221    3.4076389   -8.3721249 
C     3.1153866   -4.5449560    5.5890168 
C    -3.0588454    4.5451762   -5.6035761 
H     2.9094282   -4.7987717    4.5451649 
H    -2.8617437    4.7976539   -4.5577020 
H     3.5074894   -5.4418055    6.0857167 
H    -3.4375693    5.4452688   -6.1047514 
H     3.8910480   -3.7749430    5.6084435 
H    -3.8411492    3.7821380   -5.6309531 
C     6.8522687   -2.8036134    2.1413507 
C    -6.8454471    2.8306133   -2.1910903 
C     6.2987980   -2.8506081    3.5827215 
C    -6.2779095    2.8714248   -3.6271460 
H     5.6439132   -2.0012614    3.7981350 
H    -5.6260620    2.0178053   -3.8347304 
H     7.1441063   -2.8142876    4.2820823 
H    -7.1167196    2.8387398   -4.3344597 
H     5.7396018   -3.7713789    3.7674616 
H    -5.7115377    3.7885091   -3.8082984 
H     7.1864518   -0.6424197    2.2213828 
H    -7.1922695    0.6713726   -2.2709136 
H     7.0425650   -4.9757557    1.9322928 
H    -7.0248846    5.0043146   -1.9884496 
C     5.7515582   -3.0746640   -0.8081650 
C    -5.7718898    3.1033145    0.7682447 
C     6.9964382   -2.3118071   -1.2930276 
C    -7.0251692    2.3480651    1.2433413 
H     6.9131458   -1.2392969   -1.0901462 
H    -6.9451400    1.2745262    1.0446532 
C     5.9230457   -4.5888225   -1.0367698 
C    -5.9380028    4.6189766    0.9907573 
H     6.7789166   -4.9992788   -0.4962910 
H    -6.7869409    5.0321107    0.4415011 
H     6.0845018   -4.7686312   -2.1078124 
H    -6.1081987    4.8025858    2.0597967 
H     5.0290404   -5.1382580   -0.7286626 
H    -5.0385274    5.1631260    0.6892679 
C     4.5306433   -2.5995973   -1.6260388 
C    -4.5612382    2.6250786    1.5994220 
H     3.6010847   -3.0417474   -1.2556893 
H    -3.6262508    3.0630766    1.2378719 
H     4.6642853   -2.9119169   -2.6698190 
H    -4.7046316    2.9399136    2.6411606 
H     4.4248728   -1.5118133   -1.6043883 
H    -4.4594120    1.5368537    1.5810688 
C    -0.4673926   -3.1428757   -3.0060406 
C     0.4211292    3.1172977    3.0355977 
C     0.9810454   -2.7109479   -3.3285163 
C    -1.0236325    2.6668781    3.3493505 
H     1.1107850   -1.6273403   -3.2458940 
H    -1.1402108    1.5823007    3.2599378 
H     1.2184105   -3.0034972   -4.3593557 
H    -1.2685521    2.9505564    4.3808993 
H     1.6969728   -3.1956341   -2.6597910 
H    -1.7424930    3.1470445    2.6805101 
C    -0.5329719   -4.6797891   -2.9988711 
C     0.4707899    4.6548354    3.0422832 
H     0.0878206   -5.1052418   -2.2044189 
H    -0.1513391    5.0810921    2.2493406 
H    -0.1594026   -5.0555980   -3.9603155 
H     0.0900751    5.0182618    4.0056753 
H    -1.5577719   -5.0435475   -2.8783104 
H     1.4923398    5.0298907    2.9287185 
C    -1.4072017   -2.5772697   -4.0866359 
C     1.3634188    2.5525527    4.1144352 
H    -2.4511578   -2.8497894   -3.9155482 
H     2.4041930    2.8417330    3.9517424 
H    -1.1084814   -2.9819420   -5.0625612 
H     1.0542882    2.9417666    5.0934079 
H    -1.3502345   -1.4872777   -4.1424024 
H     1.3217720    1.4613738    4.1575477 
C    -2.3653300   -3.1268847   -0.4748628 
C     2.3312866    3.1389138    0.5135453 
C    -2.7151606   -2.1723653    0.6906923 
C     2.6927406    2.1978201   -0.6592595 
H    -1.8652235   -2.0203535    1.3631970 
H     1.8473893    2.0480204   -1.3379988 
H    -3.5283124   -2.6242090    1.2732481 
H     3.5065568    2.6596359   -1.2330110 
H    -3.0574893   -1.2010068    0.3265946 
H     3.0384440    1.2248534   -0.3027522 
C    -3.5655944   -3.1877790   -1.4360194 
C     3.5265514    3.1987212    1.4809315 
H    -3.7695645   -2.2146741   -1.8928527 
H     3.7347220    2.2228541    1.9299456 
H    -4.4573127   -3.4823473   -0.8680205 
H     4.4189924    3.5042419    0.9198879 
H    -3.4186143   -3.9289375   -2.2274921 
H     3.3709298    3.9317184    2.2783480 
C    -2.0780169   -4.5234474    0.1112725 
C     2.0376548    4.5392454   -0.0602771 
H    -1.8036307   -5.2512455   -0.6559848 
H     1.7544877    5.2575448    0.7127265 
H    -2.9870191   -4.8855748    0.6089068 
H     2.9467373    4.9122494   -0.5496401 
H    -1.2779473   -4.4884789    0.8556957 
H     1.2416635    4.5063685   -0.8090945 
B     0.3396010   -3.3192046    3.6913810 
B    -0.3141917    3.2982264   -3.6761775 
H    -0.6320971   -4.0122190    3.8322454 
H     0.6646616    3.9829119   -3.8077926 
H     1.2272797   -3.9060996    3.0696895 
H    -1.2037064    3.8938690   -3.0655616 
H     0.0372079   -2.3027620    3.0609308 
H    -0.0269405    2.2808330   -3.0400808 
B     2.5768287   -1.4358238    4.8176851 
B    -2.5560195    1.4325806   -4.8227788 
H     2.0411696   -0.5772563    4.1209875 
H    -2.0349350    0.5696299   -4.1206214 
H     3.3295955   -2.0966513    4.1081383 
H    -3.3092482    2.1010714   -4.1207489 
H     3.1929926   -0.9431100    5.7244231 
H    -3.1685222    0.9455312   -5.7350577 
B     4.0005035   -3.9737791    1.6141140 
B    -3.9920848    3.9846397   -1.6391129 
H     4.3931300   -5.1079650    1.6877464 
H    -4.3777993    5.1208251   -1.7178438 
H     3.0448790   -3.8728119    0.8523070 
H    -3.0439981    3.8794267   -0.8685290 
H     3.6645126   -3.5758010    2.7269373 
H    -3.6478659    3.5832796   -2.7480989 
B     4.6023074   -0.9005702    1.1227606 
B    -4.6195471    0.9149198   -1.1449321 
H     4.2826264   -0.7390024    2.3025087 
H    -4.2901392    0.7476689   -2.3212409 
H     3.5736484   -0.9158300    0.4446974 
H    -3.5972282    0.9239411   -0.4573048 
H     5.3264204   -0.0229013    0.7368707 
H    -5.3542090    0.0441392   -0.7635217 
B     0.6609951   -2.8520805   -0.1448096 
B    -0.6917030    2.8503207    0.1664600 
H     0.9742331   -4.0074481   -0.2808027 
H    -1.0123752    4.0014725    0.3187267 
H     0.2152624   -2.6576857    0.9808803 
H    -0.2394305    2.6766773   -0.9602170 
H     1.6050155   -2.0935694   -0.3490829 
H    -1.6320404    2.0832580    0.3547280 
B    -1.1959757   -0.5334686   -1.5838591 
B     1.1758096    0.5269200    1.5924177 
H    -0.3747335    0.0243628   -2.3017735 
H     0.3605749   -0.0416559    2.3094262 
H    -1.2636282    0.0704131   -0.5273559 
H     1.2448686   -0.0696480    0.5320057 
H    -2.2909966   -0.4727515   -2.1376660 
H     2.2724804    0.4705139    2.1435772 
C     7.6724315   -4.0814482    1.8917659 
C     7.7459851   -1.5564871    2.0037958 
C    -7.7480272    1.5892136   -2.0596848 
C    -7.6603477    4.1138141   -1.9519850 
H     7.0963686   -2.4452282   -2.3781818 
H     7.9140054   -2.6866421   -0.8297321 
H    -7.9363174    2.7258666    0.7698925 
H    -7.1350306    2.4854900    2.3270198 
H     8.4387979   -4.1702657    2.6728565 
H     8.1874803   -4.0571321    0.9268173 
H     8.1798657   -1.4610322    1.0056402 
H     8.5718303   -1.6322571    2.7233116 
H    -8.1914043    1.4979428   -1.0653075 
H    -8.5668652    1.6690533   -2.7867103 
H    -8.4187334    4.2053639   -2.7405157 
H    -8.1846759    4.0946233   -0.9919376 
Pr    2.1367163   -1.8832189    2.0433124 
Pr   -2.1405776    1.8805622   -2.0444396 
