# Supplementary material for: Quantifying the Influence of Covalent Metal‐Ligand Bonding on Differing Reactivity of Trivalent Uranium and Lanthanide Complexes
Source: Angew Chem Int Ed Engl. 2022 Oct 12;61(45):e202211145. doi: 10.1002/anie.202211145 (PMC9828012; doi:10.1002/anie.202211145)
Supplement: Supplementary file 17 — Supporting Information [file ANIE-61-0-s010.xyz]

106
Energy = -2648.932740760
P    -2.5254741   -2.3307372   -0.0426460 
P    -0.5102188    3.0548052    1.4835811 
P     3.0397951   -0.7265877   -1.4377066 
C    -3.9172497   -2.3921304    1.2375962 
C    -2.6693308   -3.6865247   -1.3545833 
C    -2.2155675    3.8548006    1.6615741 
C     0.8817910    4.1170093    2.2010510 
C     4.2063176    0.5897253   -2.1324922 
C     3.7149943   -2.4836052   -1.6224936 
B    -0.8159482   -2.5434987    0.8878848 
H     0.0431047   -2.3609885    0.0265954 
H    -0.7304258   -1.6398649    1.7189183 
H    -0.6678304   -3.6269755    1.3849622 
B    -2.5736654   -0.5900253   -0.9388465 
H    -3.6158057   -0.3498817   -1.4852252 
H    -2.3637705    0.2414074   -0.0583789 
H    -1.6264835   -0.5615468   -1.7274666 
B    -0.5199138    1.3340755    2.4195320 
H    -1.3636445    0.6479457    1.8484973 
H     0.5846408    0.8173490    2.2355644 
H    -0.7843307    1.4146594    3.5881748 
B    -0.1516713    2.7688573   -0.4203691 
H    -0.0289611    3.7864300   -1.0468064 
H     0.8992948    2.1312218   -0.4540282 
H    -1.0512315    2.0584648   -0.8692502 
B     2.7383934   -0.3711194    0.4625142 
H     2.1797480    0.7254210    0.5054670 
H     1.9463301   -1.2221738    0.8673740 
H     3.7393454   -0.3407295    1.1260032 
B     1.3284697   -0.6009469   -2.3765349 
H     1.3789834   -0.8738108   -3.5451194 
H     0.5799872   -1.3885191   -1.7982440 
H     0.9004314    0.5392521   -2.1913971 
C    -2.4458865    4.4059765    3.0797220 
H    -1.8175266    5.2759216    3.2911583 
H    -3.4923324    4.7251519    3.1695882 
H    -2.2584836    3.6428510    3.8417611 
C    -2.4196570    4.9641941    0.6118823 
H    -2.3019808    4.5748452   -0.4032051 
H    -3.4391822    5.3591060    0.7111603 
H    -1.7246002    5.7967074    0.7407599 
C    -3.2518133    2.7422961    1.3969509 
H    -3.2235724    1.9743512    2.1737506 
H    -4.2531520    3.1919310    1.3939767 
H    -3.0953285    2.2604377    0.4275265 
C     0.7728569    5.5837929    1.7480395 
H    -0.0874712    6.0907665    2.1945211 
H     1.6749788    6.1207185    2.0687373 
H     0.7017294    5.6624201    0.6586456 
C     0.9137685    4.0295312    3.7389343 
H     1.7681261    4.6128763    4.1064205 
H     0.0101328    4.4328775    4.2011095 
H     1.0370394    2.9960503    4.0744432 
C     2.2037214    3.5360783    1.6557201 
H     3.0393199    4.0689574    2.1274850 
H     2.3087605    2.4718173    1.8860379 
H     2.2824961    3.6653270    0.5734665 
C     2.5257963   -3.4369143   -1.3779940 
H     1.7692280   -3.3430867   -2.1609719 
H     2.8991873   -4.4690462   -1.3827115 
H     2.0477301   -3.2549678   -0.4110919 
C     4.7962622   -2.7770143   -0.5647597 
H     4.4079001   -2.6362590    0.4477980 
H     5.1148183   -3.8226517   -0.6669964 
H     5.6795530   -2.1454479   -0.6824335 
C     4.2618421   -2.7425400   -3.0374302 
H     5.1771881   -2.1773037   -3.2354926 
H     4.5052864   -3.8086378   -3.1335435 
H     3.5218414   -2.4940701   -3.8048017 
C     5.6574922    0.3734330   -1.6684404 
H     6.1056254   -0.5175567   -2.1176311 
H     6.2603768    1.2372974   -1.9771252 
H     5.7213843    0.2884712   -0.5789957 
C     4.1346301    0.6407595   -3.6707743 
H     4.7758297    1.4578883   -4.0264057 
H     4.4818804   -0.2836969   -4.1374333 
H     3.1142600    0.8340609   -4.0134637 
C     3.7145427    1.9439831   -1.5788692 
H     4.3090758    2.7451360   -2.0365120 
H     2.6624810    2.1254520   -1.8172070 
H     3.8384061    2.0023429   -0.4945498 
C    -2.9522208   -5.0626037   -0.7260917 
H    -3.9564871   -5.1216872   -0.2967927 
H    -2.8822542   -5.8295644   -1.5083067 
H    -2.2217205   -5.3054871    0.0519399 
C    -3.7478213   -3.3393203   -2.3985813 
H    -3.5342916   -2.3839875   -2.8858733 
H    -3.7566547   -4.1218664   -3.1685388 
H    -4.7490873   -3.2853167   -1.9655629 
C    -1.3041389   -3.7510002   -2.0717862 
H    -0.5134263   -4.0926854   -1.3994432 
H    -1.3807714   -4.4638448   -2.9029221 
H    -1.0125370   -2.7808684   -2.4844692 
C    -3.6739610   -3.5125101    2.2669383 
H    -4.4712303   -3.4768509    3.0208042 
H    -3.6851456   -4.5069438    1.8153328 
H    -2.7158356   -3.3798329    2.7769897 
C    -3.8913882   -1.0391453    1.9794225 
H    -4.1640826   -0.2134601    1.3176995 
H    -4.6192578   -1.0771509    2.8001042 
H    -2.9080449   -0.8278135    2.4099142 
C    -5.2978412   -2.5576138    0.5780366 
H    -5.4242006   -3.5463510    0.1277489 
H    -6.0729516   -2.4439186    1.3470041 
H    -5.4691371   -1.7966528   -0.1898715 
Pr   -0.0101775    0.0001033    0.0118468 
