# Supplementary material for: Quantifying the Influence of Covalent Metal‐Ligand Bonding on Differing Reactivity of Trivalent Uranium and Lanthanide Complexes
Source: Angew Chem Int Ed Engl. 2022 Oct 12;61(45):e202211145. doi: 10.1002/anie.202211145 (PMC9828012; doi:10.1002/anie.202211145)
Supplement: Supplementary file 18 — Supporting Information [file ANIE-61-0-s019.xyz]

212
Energy = -5217.177806072
P     1.0975761   -2.6642140    5.3956374 
P    -1.2069661    2.6339974   -5.4504922 
P     5.4816277   -2.6683620    0.9669872 
P    -5.4259576    2.6889225   -0.8693528 
P    -0.9758605   -2.5181340   -1.2839941 
P     1.0303192    2.5280314    1.2276504 
C    -0.0581990   -1.5250585    6.3420608 
C    -0.0444872    1.5086621   -6.4053532 
C     0.7229189   -0.6600620    7.3292723 
C    -0.8281772    0.5948924   -7.3452220 
H     1.2129181   -1.2415555    8.1065491 
H    -1.3663629    1.1411151   -8.1164228 
H     0.0375594    0.0334712    7.8212989 
H    -0.1361927   -0.0853425   -7.8464883 
H     1.4872953   -0.0705171    6.8239447 
H    -1.5529182   -0.0093603   -6.8002342 
C    -1.1631830   -2.2921563    7.0605564 
C     1.0139275    2.2891545   -7.1768612 
H    -1.7054956   -2.9497879    6.3811859 
H     1.5575770    2.9786800   -6.5309925 
H    -1.8823948   -1.5848347    7.4797911 
H     1.7403734    1.5925588   -7.6014538 
H    -0.7854539   -2.8914288    7.8875646 
H     0.5932414    2.8570719   -8.0054361 
C    -0.7071081   -0.5989751    5.3087349 
C     0.6632509    0.6304473   -5.3694269 
H     0.0332282   -0.0973617    4.6842794 
H    -0.0426782    0.1291221   -4.7059952 
H    -1.2764828    0.1743628    5.8296459 
H     1.2358831   -0.1434344   -5.8860577 
H    -1.3909547   -1.1334699    4.6506392 
H     1.3533466    1.2023527   -4.7503333 
C     1.6280575   -4.1576645    6.3986392 
C    -1.8014637    4.0966487   -6.4616473 
C     0.5255465   -5.2133853    6.4350741 
C    -0.7269048    5.1775711   -6.5492134 
H    -0.3734592   -4.8684067    6.9409373 
H     0.1648073    4.8453781   -7.0760316 
H     0.8858319   -6.0931714    6.9726137 
H    -1.1237688    6.0397313   -7.0898394 
H     0.2421581   -5.5290796    5.4319900 
H    -0.4217452    5.5170745   -5.5603196 
C     2.0482869   -3.7779532    7.8142656 
C    -2.2530359    3.6783345   -7.8566583 
H     2.8054879   -2.9933910    7.8144093 
H    -2.9917573    2.8773286   -7.8187960 
H     2.4783478   -4.6511159    8.3103626 
H    -2.7166186    4.5309543   -8.3582384 
H     1.2093250   -3.4451233    8.4234187 
H    -1.4242695    3.3506331   -8.4822766 
C     2.8441656   -4.7500534    5.6802414 
C    -3.0095983    4.6724783   -5.7165033 
H     2.6423397   -4.9656906    4.6302822 
H    -2.7800315    4.9141180   -4.6781097 
H     3.1190651   -5.6898215    6.1631098 
H    -3.3239481    5.5947831   -6.2088384 
H     3.7050501   -4.0847743    5.7279824 
H    -3.8541866    3.9849884   -5.7224158 
C     6.8275632   -3.1400964    2.1861304 
C    -6.8322530    3.1307425   -2.0296963 
C     6.1185128   -3.4818962    3.4993433 
C    -6.1877567    3.4504145   -3.3812654 
H     5.4985266   -2.6608369    3.8589620 
H    -5.5721215    2.6296370   -3.7499199 
H     6.8698221   -3.6863677    4.2648505 
H    -6.9747746    3.6278185   -4.1171822 
H     5.4883828   -4.3649050    3.4051062 
H    -5.5666562    4.3436246   -3.3343824 
H     7.2296953   -1.0935973    2.8037925 
H    -7.2537757    1.0702199   -2.5869759 
H     6.9476110   -5.2034931    1.4979644 
H    -6.9334481    5.2069194   -1.3776616 
C     6.0912420   -2.6435929   -0.8116690 
C    -5.9449434    2.7007987    0.9378342 
C     7.4358805   -1.9348310   -0.9350317 
C    -7.2788805    1.9917908    1.1457978 
H     7.4112178   -0.9419358   -0.4858809 
H    -7.2734261    0.9886401    0.7190640 
C     6.1780054   -4.0556291   -1.3847900 
C    -6.0070632    4.1253951    1.4826017 
H     6.8811262   -4.6884673   -0.8478060 
H    -6.7401915    4.7438165    0.9693280 
H     6.5113583   -4.0025450   -2.4235803 
H    -6.2845923    4.0963790    2.5387256 
H     5.2085322   -4.5514539   -1.3702040 
H    -5.0413641    4.6231396    1.4054960 
C     5.0620685   -1.8545534   -1.6276962 
C    -4.8716028    1.9335141    1.7169570 
H     4.0505586   -2.2436039   -1.5075690 
H    -3.8692047    2.3197190    1.5317456 
H     5.3209876   -1.9257254   -2.6862263 
H    -5.0722949    2.0318241    2.7859459 
H     5.0498883   -0.7997633   -1.3569945 
H    -4.8717107    0.8722482    1.4727623 
C    -0.3842675   -3.3631841   -2.8487103 
C     0.4479040    3.4115665    2.7746393 
C     1.0427465   -2.8639134   -3.0906861 
C    -0.9875751    2.9407048    3.0231508 
H     1.1096532   -1.7746280   -3.0842472 
H    -1.0747520    1.8527958    3.0306401 
H     1.3816581   -3.2100597   -4.0693913 
H    -1.3206372    3.3060322    3.9968331 
H     1.7341475   -3.2491600   -2.3418674 
H    -1.6712452    3.3288477    2.2690416 
C    -0.3480157   -4.8810659   -2.7099530 
C     0.4354171    4.9268255    2.6055833 
H     0.2308916   -5.1976068   -1.8420438 
H    -0.1389768    5.2346424    1.7316532 
H     0.1247681   -5.3125007   -3.5947945 
H    -0.0304730    5.3828844    3.4818311 
H    -1.3439186   -5.3150132   -2.6339223 
H     1.4376714    5.3439525    2.5207811 
C    -1.2536698   -2.9600882   -4.0387452 
C     1.3079707    3.0191055    3.9749465 
H    -2.2850459   -3.2901121   -3.9371660 
H     2.3459153    3.3257940    3.8674164 
H    -0.8514279   -3.4128086   -4.9479053 
H     0.9139472    3.5011224    4.8724089 
H    -1.2654070   -1.8800785   -4.1862724 
H     1.2975353    1.9428189    4.1479958 
C    -2.4870713   -3.3289698   -0.5209864 
C     2.5555801    3.3039300    0.4554257 
C    -3.0484614   -2.3395581    0.5064786 
C     3.1128758    2.2846184   -0.5444487 
H    -2.3068150   -2.0510105    1.2525593 
H     2.3702386    1.9799259   -1.2833395 
H    -3.8735597   -2.8204683    1.0360720 
H     3.9415563    2.7464592   -1.0853680 
H    -3.4378771   -1.4371634    0.0373555 
H     3.4957898    1.3933917   -0.0502900 
C    -3.5648821   -3.6030485   -1.5647171 
C     3.6309472    3.5918671    1.4980639 
H    -3.8298793   -2.7052727   -2.1241486 
H     3.8834212    2.7053724    2.0808156 
H    -4.4694424   -3.9513902   -1.0624250 
H     4.5418804    3.9177653    0.9922138 
H    -3.2725789   -4.3789343   -2.2718378 
H     3.3438843    4.3879907    2.1843123 
C    -2.1106960   -4.6160534    0.2100424 
C     2.1961932    4.5764094   -0.3096268 
H    -1.6949028   -5.3746395   -0.4490318 
H     1.7798987    5.3537369    0.3269515 
H    -3.0076591   -5.0374847    0.6681471 
H     3.1010382    4.9801529   -0.7680876 
H    -1.3922792   -4.4311467    1.0071335 
H     1.4842827    4.3779308   -1.1092356 
B     0.2412088   -3.2496433    3.7681068 
B    -0.3294386    3.2707635   -3.8531136 
H    -0.7871975   -3.8511820    3.9062128 
H     0.6724418    3.9062876   -4.0268244 
H     1.0724683   -3.9114627    3.1546212 
H    -1.1707074    3.9138308   -3.2335106 
H     0.0171003   -2.2151765    3.1490692 
H    -0.0523477    2.2575619   -3.2184673 
B     2.6568890   -1.6645112    4.8531368 
B    -2.7267793    1.6043928   -4.8584562 
H     2.2417747   -0.6970422    4.2251592 
H    -2.2692337    0.6578409   -4.2302149 
H     3.2585871   -2.4109385    4.0908749 
H    -3.3289551    2.3463732   -4.0919190 
H     3.3896429   -1.3205987    5.7378010 
H    -3.4700246    1.2297732   -5.7215427 
B     4.0032986   -3.9107812    1.0847724 
B    -3.9618803    3.9339464   -1.0879408 
H     4.2856329   -5.0510971    0.8489520 
H    -4.2398974    5.0796752   -0.8738576 
H     3.1753720   -3.4838235    0.2924053 
H    -3.0962538    3.5360478   -0.3207305 
H     3.5521111   -3.8384968    2.2261672 
H    -3.5631598    3.8276513   -2.2457798 
B     4.7910416   -0.9153997    1.3820412 
B    -4.7507216    0.9297497   -1.2857414 
H     4.3993479   -0.9369324    2.5429012 
H    -4.4017954    0.9361994   -2.4613620 
H     3.8229268   -0.7949625    0.6369398 
H    -3.7553037    0.8179255   -0.5759116 
H     5.5498880   -0.0038187    1.1978581 
H    -5.5026418    0.0217196   -1.0613869 
B     0.4068917   -2.5120125    0.0420149 
B    -0.3513505    2.5228241   -0.1005775 
H     0.7769672   -3.5979455    0.4443905 
H    -0.7066305    3.6086058   -0.5156600 
H    -0.0634419   -1.8750449    0.9702026 
H     0.1016274    1.8642065   -1.0224156 
H     1.3729352   -1.8866302   -0.3754358 
H    -1.3247600    1.9189994    0.3336200 
B    -1.4339976   -0.7092564   -1.7140228 
B     1.4590515    0.7193857    1.6893467 
H    -0.5416208   -0.1508718   -2.3417419 
H     0.5476056    0.1715646    2.2976303 
H    -1.5644207   -0.1291355   -0.6514093 
H     1.6094023    0.1325815    0.6325892 
H    -2.4746595   -0.6290160   -2.3406292 
H     2.4848221    0.6345534    2.3400161 
C     7.6078831   -4.3667620    1.7272990 
C     7.7715753   -1.9680396    2.4462129 
C    -7.7812405    1.9495978   -2.2201833 
C    -7.5978332    4.3616773   -1.5580597 
H     7.6846317   -1.8128141   -1.9915822 
H     8.2482338   -2.4981403   -0.4781496 
H    -8.1156808    2.5422401    0.7183331 
H    -7.4730950    1.8938266    2.2161448 
H     8.2801310   -4.6875601    2.5262353 
H     8.2238350   -4.1673983    0.8511175 
H     8.3355436   -1.6728512    1.5648322 
H     8.4930222   -2.2501730    3.2165223 
H    -8.2990330    1.6701915   -1.3058967 
H    -8.5412832    2.2137177   -2.9588815 
H    -8.3105551    4.6618787   -2.3295205 
H    -8.1689737    4.1756906   -0.6492998 
U     2.1370650   -1.8742116    1.9952943 
U    -2.1271103    1.8786390   -2.0158369 
