# Supplementary material for: Quantifying the Influence of Covalent Metal‐Ligand Bonding on Differing Reactivity of Trivalent Uranium and Lanthanide Complexes
Source: Angew Chem Int Ed Engl. 2022 Oct 12;61(45):e202211145. doi: 10.1002/anie.202211145 (PMC9828012; doi:10.1002/anie.202211145)
Supplement: Supplementary file 19 — Supporting Information [file ANIE-61-0-s003.xyz]

106
Energy = -2608.573525129
U    -0.0730756   -0.0537264    0.0171723 
P    -2.5234253   -2.3426307   -0.0506198 
P    -0.5331786    3.0981795    1.5476391 
P     3.0773909   -0.7499015   -1.4859243 
C    -3.9792789   -2.3532345    1.1398544 
C    -2.6025828   -3.7470005   -1.3009864 
C    -2.2156718    3.9030417    1.7779620 
C     0.8664068    4.1433014    2.2364365 
C     4.2089251    0.5629593   -2.2075278 
C     3.7774678   -2.4835760   -1.6587423 
B    -0.8910425   -2.5585304    0.9881205 
H     0.0415969   -2.4458100    0.2043130 
H    -0.8237673   -1.6459846    1.8074020 
H    -0.8324357   -3.6320072    1.5135231 
B    -2.5906264   -0.6623596   -1.0319794 
H    -3.6404920   -0.5158859   -1.5871471 
H    -2.4408247    0.2338186   -0.2100678 
H    -1.6514240   -0.6311664   -1.8232581 
B    -0.5390042    1.3825183    2.4462391 
H    -1.3941661    0.7146774    1.8754043 
H     0.5571411    0.8626978    2.2541564 
H    -0.7978699    1.4325643    3.6146136 
B    -0.2402436    2.8099816   -0.3421090 
H    -0.1559372    3.8151733   -0.9881445 
H     0.8046922    2.1811731   -0.4311932 
H    -1.1604050    2.1048165   -0.7412742 
B     2.7809710   -0.3581082    0.3842220 
H     2.2187785    0.7271511    0.3921344 
H     2.0051702   -1.2056297    0.8217240 
H     3.7748011   -0.3014206    1.0507600 
B     1.3660467   -0.6639471   -2.3840203 
H     1.3870905   -0.9468058   -3.5478185 
H     0.6454746   -1.4581415   -1.7903437 
H     0.9250893    0.4699997   -2.2080020 
C    -2.3959358    4.4526551    3.1888069 
H    -1.7597324    5.3144532    3.3845155 
H    -3.4294660    4.7808984    3.3184408 
H    -2.1933269    3.6970727    3.9475642 
C    -2.4437387    5.0036340    0.7451444 
H    -2.3656866    4.6205671   -0.2712166 
H    -3.4491272    5.4109615    0.8718903 
H    -1.7428414    5.8288620    0.8436895 
C    -3.2613064    2.8090856    1.5513841 
H    -3.2333057    2.0520089    2.3332091 
H    -4.2552743    3.2614742    1.5580887 
H    -3.1356570    2.3091574    0.5897568 
C     0.7391522    5.6057771    1.8229553 
H    -0.1017762    6.1048590    2.3028413 
H     1.6423661    6.1426922    2.1203059 
H     0.6325424    5.7139732    0.7435885 
C     0.9455451    4.0233033    3.7563775 
H     1.7995675    4.5998801    4.1174424 
H     0.0589749    4.4036300    4.2582522 
H     1.0872082    2.9898295    4.0688344 
C     2.1633737    3.5887859    1.6417386 
H     3.0102411    4.1062459    2.0975603 
H     2.2881960    2.5228722    1.8344130 
H     2.2152701    3.7464062    0.5657104 
C     2.6159749   -3.4490725   -1.4120663 
H     1.8697848   -3.3953537   -2.2028802 
H     3.0019810   -4.4703926   -1.3839260 
H     2.1167708   -3.2617067   -0.4603361 
C     4.8513746   -2.7459076   -0.6061449 
H     4.4627785   -2.6141390    0.4026108 
H     5.1993749   -3.7770214   -0.6978226 
H     5.7180752   -2.0982777   -0.7148708 
C     4.3271195   -2.7437627   -3.0570022 
H     5.2303723   -2.1712072   -3.2636441 
H     4.5889151   -3.7999138   -3.1513132 
H     3.5928788   -2.5172298   -3.8299961 
C     5.6583450    0.3596282   -1.7795935 
H     6.1062728   -0.5260466   -2.2281974 
H     6.2519184    1.2176834   -2.1016629 
H     5.7542423    0.2813262   -0.6965864 
C     4.1033874    0.6011906   -3.7303284 
H     4.7353414    1.4053530   -4.1132195 
H     4.4296090   -0.3231585   -4.2010748 
H     3.0828880    0.7982100   -4.0553099 
C     3.7296426    1.9088617   -1.6576777 
H     4.2858269    2.7099561   -2.1490457 
H     2.6693213    2.0820448   -1.8460554 
H     3.8993574    1.9918596   -0.5856731 
C    -2.9497647   -5.0735949   -0.6333312 
H    -3.9746949   -5.1029676   -0.2668074 
H    -2.8482448   -5.8783266   -1.3643490 
H    -2.2805548   -5.2978012    0.1970959 
C    -3.5973266   -3.4358070   -2.4164178 
H    -3.3274665   -2.5263521   -2.9500820 
H    -3.5921551   -4.2571779   -3.1361352 
H    -4.6172828   -3.3212261   -2.0583067 
C    -1.2113817   -3.8715315   -1.9238123 
H    -0.4663891   -4.1979501   -1.1998309 
H    -1.2491989   -4.6151913   -2.7223111 
H    -0.8700407   -2.9354040   -2.3659714 
C    -3.7982560   -3.4137639    2.2225143 
H    -4.6446878   -3.3658054    2.9103512 
H    -3.7565280   -4.4248896    1.8253392 
H    -2.8910281   -3.2452672    2.8006383 
C    -4.0115957   -0.9810794    1.8151333 
H    -4.2609623   -0.1866052    1.1141886 
H    -4.7758980   -0.9898422    2.5949367 
H    -3.0626542   -0.7304698    2.2905559 
C    -5.3018187   -2.5603597    0.4079035 
H    -5.4013740   -3.5647741   -0.0004412 
H    -6.1252340   -2.4172447    1.1103439 
H    -5.4338691   -1.8447643   -0.4032000 
