# Supplementary material for: Quantifying the Influence of Covalent Metal‐Ligand Bonding on Differing Reactivity of Trivalent Uranium and Lanthanide Complexes
Source: Angew Chem Int Ed Engl. 2022 Oct 12;61(45):e202211145. doi: 10.1002/anie.202211145 (PMC9828012; doi:10.1002/anie.202211145)
Supplement: Supplementary file 20 — Supporting Information [file ANIE-61-0-s017.xyz]

212
Energy = -5217.775630230
P     1.0911628   -2.6268028    5.3476967 
P    -1.1525040    2.6630383   -5.3681956 
P     5.4459551   -2.7517169    0.9307773 
P    -5.4256066    2.7101636   -0.8675231 
P    -0.9700175   -2.5182210   -1.2507873 
P     1.0172753    2.5214560    1.2043116 
C    -0.1504598   -1.5604724    6.2928771 
C     0.0879696    1.6200405   -6.3406622 
C     0.5698568   -0.6599427    7.3151930 
C    -0.6365320    0.7154632   -7.3564055 
H     1.0639471   -1.2348193    8.1019955 
H    -1.1502101    1.2880428   -8.1322722 
H    -0.1674426   -0.0011975    7.7930820 
H     0.1016257    0.0688811   -7.8493450 
H     1.3228416   -0.0343225    6.8268405 
H    -1.3736753    0.0775606   -6.8598442 
C    -1.2364935   -2.4018967    6.9851182 
C     1.1496711    2.4815647   -7.0458638 
H    -1.7238593   -3.0837487    6.2806059 
H     1.6397849    3.1653417   -6.3451336 
H    -2.0038032   -1.7311965    7.3937728 
H     1.9190036    1.8248174   -7.4729658 
H    -0.8339930   -2.9873831    7.8170333 
H     0.7241715    3.0671185   -7.8662080 
C    -0.8300741   -0.6517072    5.2436992 
C     0.7986172    0.7150681   -5.3087770 
H    -0.0955427   -0.0910415    4.6576487 
H     0.0828011    0.1398103   -4.7138102 
H    -1.4707648    0.0708067    5.7658934 
H     1.4410746    0.0055681   -5.8464206 
H    -1.4523882   -1.2268243    4.5526865 
H     1.4239148    1.2953863   -4.6248640 
C     1.7144044   -4.1084319    6.3372070 
C    -1.8137376    4.1414773   -6.3376511 
C     0.6622565   -5.2332191    6.3737928 
C    -0.7790375    5.2819808   -6.3843520 
H    -0.2405114   -4.9414640    6.9161116 
H     0.1200023    5.0062704   -6.9410170 
H     1.0912794   -6.1068049    6.8820543 
H    -1.2285017    6.1512500   -6.8822231 
H     0.3709606   -5.5342926    5.3632997 
H    -0.4775857    5.5828326   -5.3767724 
C     2.1356806   -3.7175088    7.7645062 
C    -2.2529719    3.7532494   -7.7602652 
H     2.8473948   -2.8855885    7.7572601 
H    -2.9523314    2.9109784   -7.7466736 
H     2.6242678   -4.5773035    8.2414562 
H    -2.7617851    4.6087740   -8.2235639 
H     1.2782175   -3.4403496    8.3851229 
H    -1.4019924    3.4924746   -8.3967378 
C     2.9614356   -4.6266184    5.5847782 
C    -3.0554047    4.6365986   -5.5611993 
H     2.7452755   -4.8441324    4.5343596 
H    -2.8246389    4.8510568   -4.5132675 
H     3.2981250   -5.5553023    6.0635008 
H    -3.4137298    5.5629822   -6.0285503 
H     3.7804743   -3.9038073    5.6232956 
H    -3.8642949    3.9020229   -5.5903123 
C     6.8268488   -3.1231731    2.1632256 
C    -6.8324563    3.0897692   -2.0675636 
C     6.1351157   -3.3297884    3.5290841 
C    -6.1685960    3.3212683   -3.4432497 
H     5.5207535   -2.4694459    3.8102256 
H    -5.5526316    2.4700727   -3.7479665 
H     6.9087119   -3.4615505    4.2969305 
H    -6.9577002    3.4571509   -4.1944223 
H     5.4990228   -4.2189725    3.5265987 
H    -5.5398618    4.2156997   -3.4402918 
H     7.2608675   -1.0155714    2.5560397 
H    -7.2587555    0.9853944   -2.4845120 
H     6.9143950   -5.2558380    1.6722304 
H    -6.9255298    5.2148423   -1.5459044 
C     6.0006643   -2.8931761   -0.8722934 
C    -5.9460591    2.8213846    0.9479999 
C     7.3426366   -2.1832994   -1.1228120 
C    -7.2811913    2.1042653    1.2139754 
H     7.3181743   -1.1467850   -0.7714181 
H    -7.2609417    1.0729899    0.8472073 
C     6.0814391   -4.3674556   -1.3123272 
C    -6.0216221    4.2886599    1.4116901 
H     6.8448982   -4.9243164   -0.7638104 
H    -6.7960241    4.8520578    0.8855137 
H     6.3376763   -4.4080940   -2.3794191 
H    -6.2582972    4.3128306    2.4837878 
H     5.1228768   -4.8747392   -1.1700709 
H    -5.0667991    4.8000835    1.2594548 
C     4.9155782   -2.1902855   -1.7188701 
C    -4.8434431    2.1080814    1.7626602 
H     3.9186051   -2.5898362   -1.5117266 
H    -3.8511099    2.5116094    1.5418379 
H     5.1362506   -2.3571320   -2.7812826 
H    -5.0431705    2.2592815    2.8315701 
H     4.8966936   -1.1126727   -1.5359430 
H    -4.8271083    1.0332432    1.5638182 
C    -0.3440164   -3.3576264   -2.8192299 
C     0.4007280    3.3864804    2.7625009 
C     1.0640163   -2.7758412   -3.0765962 
C    -1.0134511    2.8228090    3.0264039 
H     1.0589238   -1.6813971   -3.0892067 
H    -1.0208147    1.7286198    3.0501846 
H     1.4148200   -3.1251035   -4.0559627 
H    -1.3603742    3.1860986    4.0020233 
H     1.7772225   -3.1088865   -2.3184641 
H    -1.7227642    3.1563820    2.2646861 
C    -0.2245040   -4.8832575   -2.6625311 
C     0.2956333    4.9110782    2.5860298 
H     0.3754963   -5.1519843   -1.7868149 
H    -0.3050857    5.1735749    1.7089639 
H     0.2718212   -5.2947832   -3.5508017 
H    -0.1938152    5.3389582    3.4703772 
H    -1.2031996   -5.3646809   -2.5783295 
H     1.2783437    5.3823007    2.4920617 
C    -1.2478566   -3.0040243   -4.0172405 
C     1.3011472    3.0392673    3.9648105 
H    -2.2642800   -3.3869677   -3.9001083 
H     2.3210986    3.4113292    3.8428804 
H    -0.8219362   -3.4495567   -4.9255080 
H     0.8795278    3.5000347    4.8674693 
H    -1.3089614   -1.9217432   -4.1657562 
H     1.3521924    1.9583552    4.1267108 
C    -2.4582649   -3.3663836   -0.4576756 
C     2.5090885    3.3496103    0.3973435 
C    -3.0265412   -2.3694590    0.5796441 
C     3.0769068    2.3321676   -0.6200045 
H    -2.2685847   -2.0671423    1.3088341 
H     2.3176323    2.0118207   -1.3401640 
H    -3.8372236   -2.8699386    1.1246109 
H     3.8849069    2.8225764   -1.1779820 
H    -3.4375686   -1.4763433    0.1026678 
H     3.4910148    1.4503394   -0.1249545 
C    -3.5523940   -3.6697340   -1.4965677 
C     3.6031163    3.6701247    1.4312284 
H    -3.8331593   -2.7728870   -2.0579899 
H     3.8820530    2.7830058    2.0088701 
H    -4.4459470   -4.0318403   -0.9725601 
H     4.4976051    4.0211981    0.9013004 
H    -3.2449984   -4.4481709   -2.2014657 
H     3.2968279    4.4614941    2.1219567 
C    -2.0405618   -4.6514268    0.2834483 
C     2.0934588    4.6208884   -0.3684173 
H    -1.6151922   -5.4031434   -0.3856722 
H     1.6661154    5.3846631    0.2856930 
H    -2.9314113   -5.0873467    0.7535478 
H     2.9853199    5.0484434   -0.8443006 
H    -1.3145038   -4.4386255    1.0729802 
H     1.3689969    4.3936367   -1.1554397 
B     0.3062596   -3.2377992    3.6746952 
B    -0.3479611    3.2749342   -3.7050627 
H    -0.6909851   -3.9054590    3.7508604 
H     0.6377917    3.9578229   -3.7945129 
H     1.2098561   -3.8325156    3.0797789 
H    -1.2498929    3.8520353   -3.0909755 
H     0.0561050   -2.1921092    3.0636095 
H    -0.0712773    2.2292519   -3.1053337 
B     2.5873799   -1.5240076    4.7762065 
B    -2.6229742    1.5359604   -4.7778840 
H     2.0837333   -0.6144078    4.1190023 
H    -2.0950295    0.6295414   -4.1351044 
H     3.2241850   -2.2587232    4.0188277 
H    -3.2564412    2.2573342   -4.0047140 
H     3.3088068   -1.0977632    5.6388813 
H    -3.3534105    1.1044981   -5.6302675 
B     3.9159337   -3.9244816    1.2140981 
B    -3.9096086    3.8976434   -1.1637686 
H     4.1057766   -5.1043893    1.0809282 
H    -4.1052780    5.0745054   -1.0132930 
H     3.0790134   -3.5104302    0.4130964 
H    -3.0551171    3.4802210   -0.3833534 
H     3.5217889   -3.6922225    2.3620683 
H    -3.5357378    3.6816026   -2.3218451 
B     4.7282776   -0.9697523    1.2395377 
B    -4.7003142    0.9389226   -1.2156000 
H     4.3401339   -0.9531119    2.4101797 
H    -4.3327421    0.9418658   -2.3928573 
H     3.7396126   -0.9260865    0.4974621 
H    -3.6984438    0.8937784   -0.4919138 
H     5.4581941   -0.0425372    1.0061128 
H    -5.4181780    0.0023753   -0.9819820 
B     0.4210035   -2.4280910    0.0793002 
B    -0.3816830    2.4291289   -0.1162556 
H     0.7777842   -3.4925334    0.5613542 
H    -0.7530909    3.4940214   -0.5862135 
H    -0.0440628   -1.7210993    0.9682267 
H     0.0767317    1.7312679   -1.0157282 
H     1.4051234   -1.8375775   -0.3642905 
H    -1.3549807    1.8281487    0.3375353 
B    -1.4934720   -0.7242785   -1.6964425 
B     1.5263655    0.7280047    1.6675920 
H    -0.5977510   -0.1355015   -2.3044526 
H     0.6205549    0.1496047    2.2704402 
H    -1.6526108   -0.1507207   -0.6304417 
H     1.6905955    0.1467493    0.6064675 
H    -2.5251920   -0.6684498   -2.3445349 
H     2.5518194    0.6695271    2.3250084 
C     7.5943734   -4.4082208    1.8065500 
C     7.7953195   -1.9309681    2.2856537 
C    -7.7944672    1.8922174   -2.1888318 
C    -7.6019149    4.3639011   -1.6774435 
H     7.5443098   -2.1708622   -2.2021234 
H     8.1774721   -2.6984315   -0.6384121 
H    -8.1267354    2.6239018    0.7536202 
H    -7.4615822    2.0754761    2.2967340 
H     8.2828014   -4.6527503    2.6261555 
H     8.1929492   -4.2918964    0.8980022 
H     8.3462663   -1.7442139    1.3609425 
H     8.5277941   -2.1462585    3.0749513 
H    -8.3247101    1.6867369   -1.2560311 
H    -8.5447846    2.1139686   -2.9593565 
H    -8.3092462    4.6141123   -2.4790386 
H    -8.1802725    4.2308783   -0.7582200 
U     2.1072522   -1.8257164    1.9645652 
U    -2.0974880    1.8239518   -1.9739235 
