# Supplementary material for: Quantifying the Influence of Covalent Metal‐Ligand Bonding on Differing Reactivity of Trivalent Uranium and Lanthanide Complexes
Source: Angew Chem Int Ed Engl. 2022 Oct 12;61(45):e202211145. doi: 10.1002/anie.202211145 (PMC9828012; doi:10.1002/anie.202211145)
Supplement: Supplementary file 21 — Supporting Information [file ANIE-61-0-s012.xyz]

106
Energy = -2608.871221227
U    -0.0783231   -0.0738422    0.0004679 
P    -2.5088149   -2.3302282   -0.0359214 
P    -0.5418810    3.0898314    1.5367183 
P     3.0659438   -0.7459551   -1.4992936 
C    -3.9676712   -2.3140117    1.1713638 
C    -2.5800236   -3.7675600   -1.2668447 
C    -2.2275553    3.9251156    1.7236509 
C     0.8718026    4.1020868    2.2783248 
C     4.1903420    0.6006404   -2.2025404 
C     3.7766281   -2.4859033   -1.7043176 
B    -0.8559115   -2.5158353    1.0145614 
H     0.0681527   -2.4084275    0.2064903 
H    -0.7841382   -1.5703488    1.8043393 
H    -0.7818541   -3.5777560    1.5688733 
B    -2.5546496   -0.6523201   -1.0619587 
H    -3.5990332   -0.4913364   -1.6310416 
H    -2.3916926    0.2494553   -0.2387337 
H    -1.5938665   -0.6401790   -1.8363157 
B    -0.5908640    1.3336982    2.3871391 
H    -1.4395377    0.7069708    1.7443045 
H     0.5109859    0.8103008    2.1811371 
H    -0.8769265    1.3207149    3.5535816 
B    -0.1916046    2.7464317   -0.3491888 
H    -0.0722085    3.7173797   -1.0470517 
H     0.8508981    2.0934510   -0.3553284 
H    -1.1021658    2.0131410   -0.7487868 
B     2.7217515   -0.4029214    0.3877661 
H     2.1466212    0.6844967    0.4050192 
H     1.9176043   -1.2638982    0.7601249 
H     3.6881795   -0.3685056    1.1010636 
B     1.3238051   -0.6510930   -2.3741379 
H     1.3068052   -0.9166557   -3.5453508 
H     0.6276710   -1.4619640   -1.7537853 
H     0.8795717    0.4827527   -2.1561839 
C    -2.4603451    4.4525296    3.1501589 
H    -1.8138823    5.3030912    3.3851055 
H    -3.5000241    4.7939380    3.2386138 
H    -2.2967907    3.6700882    3.8982434 
C    -2.3976228    5.0588166    0.6939965 
H    -2.2616685    4.6894196   -0.3264474 
H    -3.4137967    5.4656374    0.7792926 
H    -1.6947200    5.8791222    0.8560269 
C    -3.2841519    2.8381863    1.4277113 
H    -3.2818284    2.0581160    2.1931521 
H    -4.2764405    3.3075297    1.4183725 
H    -3.1231694    2.3673553    0.4531714 
C     0.8028620    5.5821511    1.8624347 
H    -0.0462116    6.0996253    2.3185878 
H     1.7170946    6.0885877    2.1984931 
H     0.7372487    5.6900521    0.7749792 
C     0.8954216    3.9738692    3.8137074 
H     1.7667442    4.5178295    4.2014153 
H     0.0029742    4.3948040    4.2824685 
H     0.9817124    2.9278872    4.1217570 
C     2.1793269    3.4995495    1.7195025 
H     3.0285589    3.9960567    2.2066088 
H     2.2548622    2.4264436    1.9190184 
H     2.2631380    3.6553866    0.6409368 
C     2.6101792   -3.4637721   -1.4420684 
H     1.8443785   -3.3915520   -2.2183948 
H     3.0047799   -4.4880597   -1.4426767 
H     2.1373865   -3.2837377   -0.4716832 
C     4.8792117   -2.7568330   -0.6625879 
H     4.5056549   -2.6116860    0.3550804 
H     5.2114439   -3.7986752   -0.7608805 
H     5.7512921   -2.1137616   -0.8007245 
C     4.3066970   -2.7332937   -3.1274306 
H     5.2060668   -2.1476367   -3.3391830 
H     4.5719348   -3.7937330   -3.2297344 
H     3.5497157   -2.4997145   -3.8830497 
C     5.6546048    0.4160827   -1.7667657 
H     6.1151159   -0.4613774   -2.2301190 
H     6.2319967    1.2957848   -2.0796784 
H     5.7404931    0.3250909   -0.6791703 
C     4.0882962    0.6584693   -3.7389328 
H     4.6994561    1.4946180   -4.1033073 
H     4.4515995   -0.2541311   -4.2170422 
H     3.0562324    0.8248539   -4.0607530 
C     3.6765631    1.9396449   -1.6299088 
H     4.2415869    2.7579013   -2.0948677 
H     2.6151568    2.0970163   -1.8435692 
H     3.8211567    1.9941377   -0.5478919 
C    -2.8995601   -5.1007814   -0.5677417 
H    -3.9249975   -5.1325095   -0.1886270 
H    -2.7920424   -5.9148241   -1.2961025 
H    -2.2112005   -5.2946497    0.2605455 
C    -3.6015063   -3.4887004   -2.3861664 
H    -3.3553675   -2.5715248   -2.9280572 
H    -3.5764727   -4.3237265   -3.0982092 
H    -4.6230753   -3.3997609   -2.0105563 
C    -1.1802219   -3.8740397   -1.9067058 
H    -0.4241290   -4.1737471   -1.1772671 
H    -1.2167043   -4.6355878   -2.6961235 
H    -0.8670746   -2.9304252   -2.3630641 
C    -3.7855287   -3.3721945    2.2764053 
H    -4.6273917   -3.2951658    2.9766279 
H    -3.7688914   -4.3912033    1.8841687 
H    -2.8610157   -3.2058756    2.8359500 
C    -3.9783144   -0.9210985    1.8345243 
H    -4.2077967   -0.1323407    1.1141239 
H    -4.7533214   -0.9123970    2.6115314 
H    -3.0212542   -0.6885344    2.3107513 
C    -5.3092242   -2.5195875    0.4458691 
H    -5.4117051   -3.5330403    0.0474343 
H    -6.1251270   -2.3632561    1.1632086 
H    -5.4364101   -1.8044637   -0.3726321 
